# Supplementary material for: Increased carrier mobility in end-functionalized oligosilanes
Source: Chem Sci. 2015 Jan 5;6(3):1905–9. doi: 10.1039/c4sc03274h (PMC5501097; doi:10.1039/c4sc03274h)
Supplement: Supplementary file 2 [file SC-006-C4SC03274H-s002.cif]

# Electronic Supplementary Material (ESI) for Chemical Science.
# This journal is © The Royal Society of Chemistry 2015

####################################################################### 
# 
# This file contains crystal structure data downloaded from the 
# Cambridge Structural Database (CSD) hosted by the Cambridge 
# Crystallographic Data Centre (CCDC).
# 
# Full information about CCDC data access policies and citation 
# guidelines are available at http://www.ccdc.cam.ac.uk/access/V1 
# 
# Audit and citation data items may have been added by the CCDC. 
# Please retain this information to preserve the provenance of 
# this file and to allow appropriate attribution of the data. 
# 
#######################################################################

data_1
_database_code_depnum_ccdc_archive 'CCDC 1030984'
_audit_update_record             
;
2014-10-24 deposited with the CCDC.
2015-01-05 downloaded from the CCDC.
;

_audit_creation_method           SHELXL-2013
_chemical_name_systematic        'methyl (E)-2-cyano-3-(p-tolyl)acrylate'
_chemical_name_common            ?
_chemical_melting_point          ?
_chemical_formula_moiety         'C12 H11 N O2'
_chemical_formula_sum            'C12 H11 N O2'
_chemical_formula_weight         201.22

loop_
_atom_type_symbol
_atom_type_description
_atom_type_scat_dispersion_real
_atom_type_scat_dispersion_imag
_atom_type_scat_source
C C 0.0033 0.0016 'International Tables Vol C Tables 4.2.6.8 and 6.1.1.4'
H H 0.0000 0.0000 'International Tables Vol C Tables 4.2.6.8 and 6.1.1.4'
N N 0.0061 0.0033 'International Tables Vol C Tables 4.2.6.8 and 6.1.1.4'
O O 0.0106 0.0060 'International Tables Vol C Tables 4.2.6.8 and 6.1.1.4'

_space_group_crystal_system      triclinic
_space_group_IT_number           2
_space_group_name_H-M_alt        'P -1'
_space_group_name_Hall           '-P 1'

_shelx_space_group_comment       
;
The symmetry employed for this shelxl refinement is uniquely defined
by the following loop, which should always be used as a source of
symmetry information in preference to the above space-group names.
They are only intended as comments.
;

loop_
_space_group_symop_operation_xyz
'x, y, z'
'-x, -y, -z'

_cell_length_a                   4.00444(19)
_cell_length_b                   11.1381(6)
_cell_length_c                   12.2020(7)
_cell_angle_alpha                71.955(5)
_cell_angle_beta                 89.514(4)
_cell_angle_gamma                80.992(4)
_cell_volume                     510.62(5)
_cell_formula_units_Z            2
_cell_measurement_temperature    110(2)
_cell_measurement_reflns_used    3345
_cell_measurement_theta_min      2.22
_cell_measurement_theta_max      28.67

_exptl_crystal_description       block
_exptl_crystal_colour            colorless
_exptl_crystal_density_meas      ?
_exptl_crystal_density_method    ?
_exptl_crystal_density_diffrn    1.309
_exptl_crystal_F_000             212
_exptl_transmission_factor_min   ?
_exptl_transmission_factor_max   ?
_exptl_crystal_size_max          0.36
_exptl_crystal_size_mid          0.19
_exptl_crystal_size_min          0.12
_exptl_absorpt_coefficient_mu    0.090
_shelx_estimated_absorpt_T_min   ?
_shelx_estimated_absorpt_T_max   ?
_exptl_absorpt_correction_type   analytical
_exptl_absorpt_correction_T_min  0.977
_exptl_absorpt_correction_T_max  0.991
_exptl_absorpt_process_details   
;
CrysAlisPro, Agilent Technologies,
Version 1.171.36.24 (release 03-12-2012 CrysAlis171 .NET)
(compiled Dec  3 2012,18:21:49)
Analytical numeric absorption correction using a multifaceted crystal
			model based on expressions derived by R.C. Clark & J.S. Reid.
(Clark, R. C. & Reid, J. S. (1995). Acta Cryst. A51, 887-897)
;

_exptl_special_details           
;
 ?
;

_diffrn_ambient_temperature      110(2)
_diffrn_radiation_wavelength     0.71073
_diffrn_radiation_type           MoK\a
_diffrn_radiation_source         'Enhance (Mo) X-ray Source'
_diffrn_radiation_monochromator  graphite
_diffrn_measurement_device_type  'Goniometer KM4/Xcalibur, detector: Sapphire3'
_diffrn_measurement_method       '\w scans'
_diffrn_reflns_number            7897
_diffrn_reflns_av_unetI/netI     0.0373
_diffrn_reflns_av_R_equivalents  0.0374
_diffrn_reflns_limit_h_min       -5
_diffrn_reflns_limit_h_max       5
_diffrn_reflns_limit_k_min       -14
_diffrn_reflns_limit_k_max       14
_diffrn_reflns_limit_l_min       -15
_diffrn_reflns_limit_l_max       15
_diffrn_reflns_theta_min         3.005
_diffrn_reflns_theta_max         27.499
_diffrn_reflns_theta_full        25.242
_diffrn_measured_fraction_theta_max 0.999
_diffrn_measured_fraction_theta_full 0.997
_diffrn_reflns_Laue_measured_fraction_max 0.999
_diffrn_reflns_Laue_measured_fraction_full 0.997
_diffrn_reflns_point_group_measured_fraction_max 0.999
_diffrn_reflns_point_group_measured_fraction_full 0.997
_reflns_number_total             2342
_reflns_number_gt                1907
_reflns_threshold_expression     'I > 2\s(I)'
_reflns_Friedel_coverage         0.000
_reflns_Friedel_fraction_max     .
_reflns_Friedel_fraction_full    .

_reflns_special_details          
;
 Reflections were merged by SHELXL according to the crystal
 class for the calculation of statistics and refinement.
 
 _reflns_Friedel_fraction is defined as the number of unique
 Friedel pairs measured divided by the number that would be
 possible theoretically, ignoring centric projections and
 systematic absences.
;

_computing_data_collection       
;
CrysAlisPro, Agilent Technologies,
Version 1.171.36.24 (release 03-12-2012 CrysAlis171 .NET)
(compiled Dec  3 2012,18:21:49)
;
_computing_cell_refinement       
;
CrysAlisPro, Agilent Technologies,
Version 1.171.36.24 (release 03-12-2012 CrysAlis171 .NET)
(compiled Dec  3 2012,18:21:49)
;
_computing_data_reduction        
;
CrysAlisPro, Agilent Technologies,
Version 1.171.36.24 (release 03-12-2012 CrysAlis171 .NET)
(compiled Dec  3 2012,18:21:49)
;
_computing_structure_solution    'SHELXS-2013 (Sheldrick, 2013)'
_computing_structure_refinement  'SHELXL-2013 (Sheldrick, 2013)'
_computing_molecular_graphics    'SHELXTL v6.10 (Sheldrick, 2008)'
_computing_publication_material  'SHELXTL v6.10 (Sheldrick, 2008)'

_refine_special_details          
;
 ?
;
_refine_ls_structure_factor_coef Fsqd
_refine_ls_matrix_type           full
_refine_ls_weighting_scheme      calc
_refine_ls_weighting_details     
;
 w=1/[\s^2^(Fo^2^)+(0.0546P)^2^+0.1016P]
 where P=(Fo^2^+2Fc^2^)/3
;
_atom_sites_solution_primary     direct
_atom_sites_solution_secondary   difmap
_atom_sites_solution_hydrogens   geom
_refine_ls_hydrogen_treatment    constr
_refine_ls_extinction_method     none
_refine_ls_extinction_coef       .
_refine_ls_number_reflns         2342
_refine_ls_number_parameters     138
_refine_ls_number_restraints     0
_refine_ls_R_factor_all          0.0507
_refine_ls_R_factor_gt           0.0412
_refine_ls_wR_factor_ref         0.1126
_refine_ls_wR_factor_gt          0.1083
_refine_ls_goodness_of_fit_ref   1.083
_refine_ls_restrained_S_all      1.083
_refine_ls_shift/su_max          0.000
_refine_ls_shift/su_mean         0.000

loop_
_atom_site_label
_atom_site_type_symbol
_atom_site_fract_x
_atom_site_fract_y
_atom_site_fract_z
_atom_site_U_iso_or_equiv
_atom_site_adp_type
_atom_site_occupancy
_atom_site_site_symmetry_order
_atom_site_calc_flag
_atom_site_refinement_flags_posn
_atom_site_refinement_flags_adp
_atom_site_refinement_flags_occupancy
_atom_site_disorder_assembly
_atom_site_disorder_group
C1 C 0.8527(3) -0.37269(13) 0.58489(11) 0.0256(3) Uani 1 1 d . . . . .
H1A H 0.6811 -0.3756 0.6430 0.038 Uiso 1 1 calc R U . . .
H1B H 1.0620 -0.3548 0.6131 0.038 Uiso 1 1 calc R U . . .
H1C H 0.8973 -0.4553 0.5702 0.038 Uiso 1 1 calc R U . . .
C2 C 0.7263(3) -0.26898(12) 0.47495(11) 0.0210(3) Uani 1 1 d . . . . .
C3 C 0.7613(3) -0.14270(13) 0.45964(11) 0.0236(3) Uani 1 1 d . . . . .
H3 H 0.8663 -0.1224 0.5197 0.028 Uiso 1 1 calc R U . . .
C4 C 0.6472(3) -0.04582(12) 0.35913(11) 0.0228(3) Uani 1 1 d . . . . .
H4 H 0.6752 0.0396 0.3509 0.027 Uiso 1 1 calc R U . . .
C5 C 0.4897(3) -0.07314(11) 0.26894(10) 0.0188(3) Uani 1 1 d . . . . .
C6 C 0.4529(3) -0.20010(11) 0.28486(11) 0.0209(3) Uani 1 1 d . . . . .
H6 H 0.3463 -0.2209 0.2254 0.025 Uiso 1 1 calc R U . . .
C7 C 0.5695(3) -0.29591(12) 0.38583(11) 0.0221(3) Uani 1 1 d . . . . .
H7 H 0.5421 -0.3815 0.3945 0.027 Uiso 1 1 calc R U . . .
C8 C 0.3520(3) 0.02103(12) 0.16092(11) 0.0196(3) Uani 1 1 d . . . . .
H8 H 0.2388 -0.0126 0.1117 0.023 Uiso 1 1 calc R U . . .
C9 C 0.3573(3) 0.14790(11) 0.11856(10) 0.0192(3) Uani 1 1 d . . . . .
C10 C 0.5246(3) 0.21949(11) 0.17434(11) 0.0209(3) Uani 1 1 d . . . . .
C11 C 0.1724(3) 0.22167(11) 0.00692(10) 0.0201(3) Uani 1 1 d . . . . .
C12 C 0.0145(3) 0.42678(12) -0.12730(12) 0.0277(3) Uani 1 1 d . . . . .
H12A H 0.0804 0.3939 -0.1915 0.042 Uiso 1 1 calc R U . . .
H12B H 0.0643 0.5140 -0.1448 0.042 Uiso 1 1 calc R U . . .
H12C H -0.2284 0.4275 -0.1162 0.042 Uiso 1 1 calc R U . . .
N1 N 0.6612(3) 0.27817(11) 0.21641(10) 0.0288(3) Uani 1 1 d . . . . .
O1 O 0.0105(3) 0.17618(9) -0.04813(8) 0.0282(2) Uani 1 1 d . . . . .
O2 O 0.2021(2) 0.34551(8) -0.02326(7) 0.0230(2) Uani 1 1 d . . . . .

loop_
_atom_site_aniso_label
_atom_site_aniso_U_11
_atom_site_aniso_U_22
_atom_site_aniso_U_33
_atom_site_aniso_U_23
_atom_site_aniso_U_13
_atom_site_aniso_U_12
C1 0.0271(7) 0.0252(7) 0.0222(7) -0.0050(5) -0.0041(5) -0.0015(5)
C2 0.0181(6) 0.0236(6) 0.0199(6) -0.0060(5) 0.0012(5) -0.0012(5)
C3 0.0252(6) 0.0267(6) 0.0209(6) -0.0099(5) -0.0025(5) -0.0048(5)
C4 0.0268(6) 0.0199(6) 0.0235(6) -0.0081(5) -0.0008(5) -0.0063(5)
C5 0.0189(6) 0.0194(6) 0.0181(6) -0.0060(5) 0.0013(5) -0.0026(5)
C6 0.0229(6) 0.0208(6) 0.0200(6) -0.0076(5) -0.0014(5) -0.0040(5)
C7 0.0241(6) 0.0179(6) 0.0242(6) -0.0059(5) 0.0001(5) -0.0042(5)
C8 0.0208(6) 0.0195(6) 0.0192(6) -0.0067(5) 0.0012(5) -0.0039(5)
C9 0.0192(6) 0.0203(6) 0.0191(6) -0.0070(5) 0.0019(5) -0.0046(5)
C10 0.0213(6) 0.0180(6) 0.0221(6) -0.0043(5) 0.0019(5) -0.0032(5)
C11 0.0222(6) 0.0190(6) 0.0194(6) -0.0056(5) 0.0042(5) -0.0051(5)
C12 0.0322(7) 0.0201(6) 0.0257(7) 0.0002(5) -0.0045(6) -0.0042(5)
N1 0.0324(6) 0.0244(6) 0.0314(6) -0.0095(5) -0.0019(5) -0.0080(5)
O1 0.0395(5) 0.0218(5) 0.0235(5) -0.0047(4) -0.0073(4) -0.0098(4)
O2 0.0280(5) 0.0161(4) 0.0229(5) -0.0025(4) -0.0024(4) -0.0052(3)

_geom_special_details            
;
 All esds (except the esd in the dihedral angle between two l.s. planes)
 are estimated using the full covariance matrix.  The cell esds are taken
 into account individually in the estimation of esds in distances, angles
 and torsion angles; correlations between esds in cell parameters are only
 used when they are defined by crystal symmetry.  An approximate (isotropic)
 treatment of cell esds is used for estimating esds involving l.s. planes.
;

loop_
_geom_bond_atom_site_label_1
_geom_bond_atom_site_label_2
_geom_bond_distance
_geom_bond_site_symmetry_2
_geom_bond_publ_flag
C1 C2 1.5028(17) . ?
C1 H1A 0.9800 . ?
C1 H1B 0.9800 . ?
C1 H1C 0.9800 . ?
C2 C3 1.3896(18) . ?
C2 C7 1.3928(18) . ?
C3 C4 1.3831(17) . ?
C3 H3 0.9500 . ?
C4 C5 1.4073(17) . ?
C4 H4 0.9500 . ?
C5 C6 1.3977(16) . ?
C5 C8 1.4548(17) . ?
C6 C7 1.3834(17) . ?
C6 H6 0.9500 . ?
C7 H7 0.9500 . ?
C8 C9 1.3495(17) . ?
C8 H8 0.9500 . ?
C9 C10 1.4350(16) . ?
C9 C11 1.4874(17) . ?
C10 N1 1.1464(16) . ?
C11 O1 1.2039(15) . ?
C11 O2 1.3373(14) . ?
C12 O2 1.4445(15) . ?
C12 H12A 0.9800 . ?
C12 H12B 0.9800 . ?
C12 H12C 0.9800 . ?

loop_
_geom_angle_atom_site_label_1
_geom_angle_atom_site_label_2
_geom_angle_atom_site_label_3
_geom_angle
_geom_angle_site_symmetry_1
_geom_angle_site_symmetry_3
_geom_angle_publ_flag
C2 C1 H1A 109.5 . . ?
C2 C1 H1B 109.5 . . ?
H1A C1 H1B 109.5 . . ?
C2 C1 H1C 109.5 . . ?
H1A C1 H1C 109.5 . . ?
H1B C1 H1C 109.5 . . ?
C3 C2 C7 117.99(11) . . ?
C3 C2 C1 120.70(11) . . ?
C7 C2 C1 121.31(11) . . ?
C4 C3 C2 121.64(11) . . ?
C4 C3 H3 119.2 . . ?
C2 C3 H3 119.2 . . ?
C3 C4 C5 120.35(11) . . ?
C3 C4 H4 119.8 . . ?
C5 C4 H4 119.8 . . ?
C6 C5 C4 117.89(11) . . ?
C6 C5 C8 116.87(11) . . ?
C4 C5 C8 125.22(11) . . ?
C7 C6 C5 121.01(11) . . ?
C7 C6 H6 119.5 . . ?
C5 C6 H6 119.5 . . ?
C6 C7 C2 121.12(11) . . ?
C6 C7 H7 119.4 . . ?
C2 C7 H7 119.4 . . ?
C9 C8 C5 131.10(12) . . ?
C9 C8 H8 114.5 . . ?
C5 C8 H8 114.5 . . ?
C8 C9 C10 124.89(12) . . ?
C8 C9 C11 118.68(11) . . ?
C10 C9 C11 116.42(10) . . ?
N1 C10 C9 178.37(13) . . ?
O1 C11 O2 124.25(11) . . ?
O1 C11 C9 124.29(11) . . ?
O2 C11 C9 111.44(10) . . ?
O2 C12 H12A 109.5 . . ?
O2 C12 H12B 109.5 . . ?
H12A C12 H12B 109.5 . . ?
O2 C12 H12C 109.5 . . ?
H12A C12 H12C 109.5 . . ?
H12B C12 H12C 109.5 . . ?
C11 O2 C12 115.66(10) . . ?

loop_
_geom_torsion_atom_site_label_1
_geom_torsion_atom_site_label_2
_geom_torsion_atom_site_label_3
_geom_torsion_atom_site_label_4
_geom_torsion
_geom_torsion_site_symmetry_1
_geom_torsion_site_symmetry_2
_geom_torsion_site_symmetry_3
_geom_torsion_site_symmetry_4
_geom_torsion_publ_flag
C7 C2 C3 C4 -0.42(19) . . . . ?
C1 C2 C3 C4 179.94(11) . . . . ?
C2 C3 C4 C5 0.23(19) . . . . ?
C3 C4 C5 C6 0.17(18) . . . . ?
C3 C4 C5 C8 178.28(11) . . . . ?
C4 C5 C6 C7 -0.37(18) . . . . ?
C8 C5 C6 C7 -178.63(11) . . . . ?
C5 C6 C7 C2 0.17(19) . . . . ?
C3 C2 C7 C6 0.22(18) . . . . ?
C1 C2 C7 C6 179.86(11) . . . . ?
C6 C5 C8 C9 -177.29(12) . . . . ?
C4 C5 C8 C9 4.6(2) . . . . ?
C5 C8 C9 C10 2.8(2) . . . . ?
C5 C8 C9 C11 -176.01(11) . . . . ?
C8 C9 C11 O1 1.50(19) . . . . ?
C10 C9 C11 O1 -177.37(12) . . . . ?
C8 C9 C11 O2 -179.94(10) . . . . ?
C10 C9 C11 O2 1.18(15) . . . . ?
O1 C11 O2 C12 2.05(17) . . . . ?
C9 C11 O2 C12 -176.50(10) . . . . ?

_refine_diff_density_max         0.213
_refine_diff_density_min         -0.201
_refine_diff_density_rms         0.046

_shelxl_version_number           2013-2

_shelx_res_file                  
;
TITL   x1138a
CELL   0.71073     4.00444  11.1381  12.2020  71.955  89.514  80.992
ZERR         2     0.00019   0.0006   0.0007   0.005   0.004   0.004
LATT  1
SFAC C H N O
UNIT 24 22 2 4

TEMP -163

ACTA
HTAB
BOND
BOND $H
CONF
WPDB

L.S. 6
FMAP 2
PLAN 10
OMIT -2 55
OMIT 0 0 1
OMIT 0 1 0
OMIT 0 1 1

WGHT    0.054600    0.101600
FVAR      14.75511
C1    1    0.852667   -0.372688    0.584894    11.00000    0.02710    0.02519 =
         0.02216   -0.00503   -0.00409   -0.00150
AFIX 137
H1A   2    0.681113   -0.375589    0.643013    11.00000   -1.50000
H1B   2    1.061956   -0.354816    0.613136    11.00000   -1.50000
H1C   2    0.897309   -0.455290    0.570228    11.00000   -1.50000
AFIX   0
C2    1    0.726344   -0.268977    0.474952    11.00000    0.01808    0.02360 =
         0.01990   -0.00602    0.00117   -0.00124
C3    1    0.761337   -0.142704    0.459640    11.00000    0.02524    0.02667 =
         0.02089   -0.00994   -0.00252   -0.00485
AFIX  43
H3    2    0.866302   -0.122422    0.519711    11.00000   -1.20000
AFIX   0
C4    1    0.647159   -0.045820    0.359125    11.00000    0.02683    0.01988 =
         0.02352   -0.00810   -0.00077   -0.00626
AFIX  43
H4    2    0.675184    0.039623    0.350917    11.00000   -1.20000
AFIX   0
C5    1    0.489679   -0.073144    0.268942    11.00000    0.01888    0.01936 =
         0.01807   -0.00596    0.00129   -0.00261
C6    1    0.452929   -0.200102    0.284857    11.00000    0.02288    0.02085 =
         0.02004   -0.00762   -0.00138   -0.00403
AFIX  43
H6    2    0.346265   -0.220921    0.225428    11.00000   -1.20000
AFIX   0
C7    1    0.569507   -0.295911    0.385828    11.00000    0.02407    0.01791 =
         0.02417   -0.00594    0.00007   -0.00415
AFIX  43
H7    2    0.542119   -0.381526    0.394521    11.00000   -1.20000
AFIX   0
C8    1    0.351960    0.021030    0.160921    11.00000    0.02078    0.01946 =
         0.01920   -0.00673    0.00116   -0.00393
AFIX  43
H8    2    0.238782   -0.012564    0.111733    11.00000   -1.20000
AFIX   0
C9    1    0.357306    0.147902    0.118559    11.00000    0.01917    0.02032 =
         0.01914   -0.00700    0.00187   -0.00455
C10   1    0.524639    0.219491    0.174338    11.00000    0.02128    0.01798 =
         0.02209   -0.00430    0.00186   -0.00325
C11   1    0.172354    0.221671    0.006918    11.00000    0.02215    0.01900 =
         0.01935   -0.00556    0.00420   -0.00513
C12   1    0.014531    0.426779   -0.127300    11.00000    0.03223    0.02008 =
         0.02574    0.00022   -0.00446   -0.00420
AFIX 137
H12A  2    0.080388    0.393939   -0.191482    11.00000   -1.50000
H12B  2    0.064321    0.513993   -0.144794    11.00000   -1.50000
H12C  2   -0.228372    0.427538   -0.116212    11.00000   -1.50000
AFIX   0
N1    3    0.661188    0.278165    0.216414    11.00000    0.03237    0.02445 =
         0.03140   -0.00953   -0.00194   -0.00795
O1    4    0.010471    0.176177   -0.048132    11.00000    0.03946    0.02184 =
         0.02354   -0.00469   -0.00732   -0.00978
O2    4    0.202105    0.345511   -0.023255    11.00000    0.02797    0.01615 =
         0.02291   -0.00246   -0.00241   -0.00520
HKLF      4

REM    x1138a
REM R1 =  0.0412 for    1907 Fo > 4sig(Fo)  and  0.0507 for all    2342 data
REM    138 parameters refined using      0 restraints

END

WGHT      0.0543      0.1017

REM Instructions for potential hydrogen bonds
EQIV $1 -x+1, -y+1, -z
HTAB C12 N1_$1

REM Highest difference peak  0.213,  deepest hole -0.201,  1-sigma level  0.046
Q1    1   0.2976  0.1811  0.0666  11.00000  0.05    0.21
Q2    1   0.8892 -0.3430  0.6557  11.00000  0.05    0.21
Q3    1   0.4265 -0.0250  0.2129  11.00000  0.05    0.20
Q4    1   0.5415 -0.0605  0.3154  11.00000  0.05    0.19
Q5    1   0.6268 -0.2798  0.4397  11.00000  0.05    0.18
Q6    1   0.7155 -0.4346  0.6132  11.00000  0.05    0.18
Q7    1   0.7485 -0.0991  0.4025  11.00000  0.05    0.18
Q8    1   0.3856 -0.1371  0.2931  11.00000  0.05    0.18
Q9    1   0.4887 -0.1388  0.2745  11.00000  0.05    0.17
Q10   1   1.0908 -0.4257  0.5818  11.00000  0.05    0.17
;
_shelx_res_checksum              92474

_shelx_hkl_file                  
;
   0   0  -1 1.03907 32.2492   8
   0   0   2 65373.8 3558.91   4
   0   0  -2 67966.8 3554.10   9
   0   0   2 71881.6 3557.10   9
   0   0  -2 70826.5 3559.53   8
   0   0   2 69994.7 3557.36   8
   0   0  -2 68800.5 3563.64   5
   0   0   2 73368.7 3567.88   5
   0   0  -2 71285.7 3562.50   4
   0   0   3 1696.94 196.209   5
   0   0  -3 1612.97 175.908   4
   0   0   3 1550.30 150.754   8
   0   0  -3 1817.29 140.199   9
   0   0   3 1227.08 148.312   4
   0   0   3 1503.14 146.291   9
   0   0  -3 1440.03 167.306   8
   0   0  -3 1545.63 191.880   5
   0   0  -3 1594.00 180.054  11
   0   0  -4 1682.01 163.814   9
   0   0  -4 2185.90 226.209  11
   0   0   4 2145.67 243.982   5
   0   0   4 1972.03 183.532   8
   0   0  -4 1822.39 214.253   5
   0   0   4 1983.29 183.256   4
   0   0   4 2335.07 190.405   9
   0   0  -4 1694.80 210.573   4
   0   0  -4 2209.14 210.383   8
   0   0   5 62072.5 3127.69   9
   0   0  -5 64338.6 3148.25  11
   0   0  -5 62355.1 3141.05   4
   0   0  -5 57915.4 3104.10   9
   0   0   5 67255.0 3160.85   5
   0   0  -6 21635.6 1145.76   4
   0   0   6 21077.9 1124.76   9
   0   0   6 20702.0 1163.22   5
   0   0  -6 22365.3 1156.19  11
   0   0  -7 33980.8 1877.50  11
   0   0   7 35121.7 1897.12   5
   0   0   7 34131.8 1848.13   9
   0   0  -8 23032.0 1404.02  11
   0   0  -8 24243.7 1383.51   6
   0   0   8 25088.1 1384.34   9
   0   0   8 25033.9 1436.65   5
   0   0   8 25985.1 1400.28   7
   0   0  -9 4990.87 450.126  11
   0   0  -9 4199.78 389.087   6
   0   0   9 6052.10 509.830   5
   0   0   9 4834.47 408.579   7
   0   0   9 4354.27 386.016   9
   0   0 -10 550.487 253.498  11
   0   0  10 526.140 215.071   7
   0   0  10 449.439 195.938   9
   0   0 -10 440.597 210.621   6
   0   0  10 596.312 325.202   5
   0   0  11 3313.65 368.458   7
   0   0 -11 2955.78 388.355  11
   0   0  11 3096.39 460.932   5
   0   0 -11 2896.08 333.131   6
   0   0  12 11595.6 896.799   5
   0   0 -12 10496.2 773.627   6
   0   0  12 11578.6 803.960   7
   0   0 -12 14161.4 890.239  11
   0   0 -13 481.423 245.783   6
   0   0 -13 536.636 326.773  11
   0   0  13 1223.88 267.213   7
   0   0  13 739.998 415.673   5
   0   0 -14 1.06308 246.329   6
   0   0 -14 205.274 335.140  11
   0   0  14 308.114 273.075   7
   0   0  14 327.094 435.933   5
   0   0  15 726.684 306.820   7
   0   0 -15 1617.51 384.363  11
   0   1 -14 407.517 340.614  11
   0  -1  14 310.385 432.951   5
   0  -1  14 574.993 280.680   7
   0  -1  13 417.409 390.991   5
   0  -1  13 1627.74 290.686   7
   0   1 -13 840.708 246.607   6
   0   1 -13 1577.35 355.134  11
   0   1 -12 345.328 289.595  11
   0  -1  12 435.088 247.592   7
   0  -1  12 301.584 343.855   5
   0   1 -12 52.3501 235.875   6
   0   1 -11 647.503 250.628  11
   0   1 -11 286.505 223.423   6
   0  -1  11 642.057 315.445   5
   0  -1  11 438.560 231.201   7
   0   1 -10-68.9769 268.077  11
   0  -1  10-36.7873 208.834   7
   0  -1  10-61.9271 337.720   5
   0   1  -9 83097.4 4243.57  11
   0  -1   9 78422.8 4208.73   7
   0  -1   9 79001.7 4258.95   5
   0   1  -8 12023.7 825.069   4
   0  -1   8 13633.6 808.993   7
   0  -1   8 13173.0 871.378   5
   0   1  -8 12265.4 817.642  11
   0   1  -8 13404.4 815.580   8
   0  -1   7 30011.0 1560.27   7
   0   1  -7 28652.0 1574.12  11
   0   1  -7 28110.6 1553.00   8
   0  -1   7 26022.6 1577.00   5
   0   1  -7 27852.0 1578.90   4
   0   1  -6 13552.5 810.124   8
   0  -1   6 12778.2 803.170   7
   0  -1   6 14724.9 860.524   5
   0   1  -6 14698.5 841.046   4
   0   1  -6 13747.3 822.514  11
   0   1  -5 262379. 13330.1   4
   0  -1   5 261264. 13312.0   7
   0   1  -5 262200. 14569.2   8
   0  -1   5 254690. 13327.1   5
   0   1  -5 268652. 13321.9  11
   0   1  -4 91615.0 4731.16   9
   0   1  -4 90321.2 4742.00   8
   0  -1   4 98080.0 4749.96   7
   0  -1   4 93259.0 4732.32   8
   0   1  -4 95566.5 4756.22  11
   0  -1   4 81917.5 4754.94   5
   0   1  -4 97947.9 4767.21   4
   0  -1   3 58016.9 3080.09   4
   0  -1   3 56394.3 3085.50   5
   0   1  -3 57140.9 3069.15   8
   0   1  -3 59351.2 3081.01   5
   0  -1   3 59114.8 3070.57  11
   0   1  -3 64759.2 3094.37   4
   0  -1   3 59515.8 3065.33   8
   0   1  -3 59385.0 3068.84   9
   0  -1   3 63457.6 3078.46   7
   0   1  -3 61971.4 3081.50  11
   0   1  -2 6949.05 404.758  11
   0  -1   2 7299.86 417.647   4
   0   1  -2 6894.54 407.530   5
   0   1  -2 7609.09 400.364   8
   0  -1   2 6828.27 415.315   5
   0   1  -2 7526.13 422.910   4
   0   1  -2 6564.22 396.587   7
   0  -1   2 7067.87 395.281   8
   0  -1   2 6695.54 400.308  11
   0  -1   2 7276.78 403.527   7
   0   1  -1 5691.75 286.688   8
   0  -1   1 5155.31 296.766   3
   0   1  -1 5373.73 291.630  11
   0  -1   1 5139.51 298.961   4
   0  -1   1 5165.67 284.486   8
   0  -1   1 5081.32 289.765  11
   0   1  -1 5076.62 290.587   5
   0  -1   1 5250.33 294.557   5
   0   1  -1 5506.75 304.450   4
   0   1  -1 4463.44 289.846   1
   0   1   0-5.72614 59.5286   6
   0   1   0 3930.80 106.869  10
   0  -1  -1 3.18284 34.7612   2
   0   1   1-12.3712 44.2835   9
   0  -1  -1 5.38633 35.2946  10
   0   1   1 14.4954 42.2115   6
   0   1   2 311876. 15739.7   5
   0   1   2 305168. 15674.3   9
   0  -1  -2 300786. 15666.0   6
   0  -1  -2 288239. 15693.8   5
   0  -1  -2 293715. 15626.1   9
   0   1   2 302485. 15649.5   6
   0   1   3 68723.3 3482.91   9
   0   1   3 71731.3 3494.29   5
   0  -1  -3 67083.2 3486.88   5
   0   1   3 67711.1 3484.53   8
   0  -1  -3 64915.2 3475.86   9
   0  -1  -3 70144.7 3482.90   6
   0   1   3 67330.4 3475.65   4
   0   1   3 67812.3 3478.52   6
   0  -1  -4 223276. 11808.1   6
   0   1   4 235315. 12061.4   5
   0   1   4 219157. 10865.7   8
   0  -1  -4 208250. 10855.6   9
   0   1   4 211243. 10859.0   4
   0  -1  -4 216977. 10873.1   5
   0   1   4 221261. 11804.9   9
   0  -1  -5 24278.5 1298.18   9
   0   1   5 26950.1 1351.80   5
   0   1   5 27723.8 1325.28   9
   0   1   5 22902.3 1306.00   4
   0  -1  -5 22159.1 1310.46   6
   0   1   6 2226.51 297.386   5
   0  -1  -6 1732.11 207.833   6
   0   1   6 1974.22 202.873   9
   0   1   7 11012.6 683.560   9
   0  -1  -7 11136.1 686.538   6
   0   1   7 10607.0 735.797   5
   0  -1  -7 12771.7 735.394  11
   0  -1  -8 6926.89 511.623  11
   0  -1  -8 6146.15 463.053   6
   0   1   8 6696.30 467.533   9
   0   1   8 6641.55 545.679   5
   0   1   9 14984.0 900.288   5
   0   1   9 13285.1 822.251   9
   0  -1  -9 12550.7 862.363  11
   0  -1  -9 13150.2 828.197   6
   0  -1 -10 76076.8 3930.75   6
   0   1  10 71771.1 3916.95   9
   0  -1 -10 77120.3 3980.64  11
   0   1  10 73246.5 3981.11   5
   0  -1 -11 56976.5 3122.65   6
   0  -1 -11 60584.9 3189.54  11
   0   1  11 57101.2 3119.39   9
   0   1  11 59057.7 3154.30   7
   0   1  11 58523.4 3198.09   5
   0  -1 -12 1810.10 270.570   6
   0  -1 -12 1390.78 304.770  11
   0   1  12 1517.36 268.627   9
   0   1  12 1166.69 402.684   5
   0   1  12 1447.05 273.471   7
   0  -1 -13 1423.52 278.338   6
   0   1  13 1735.78 268.583   9
   0  -1 -13 1645.23 368.375  11
   0   1  13 1820.38 423.256   5
   0   1  13 1769.13 303.152   7
   0  -1 -14 139.495 239.939   6
   0  -1 -14 390.473 340.073  11
   0   1  14 68.5675 280.125   7
   0  -1 -15 1558.94 337.353  11
   0   1  15 803.120 285.741   7
   0   2 -14 7997.24 687.716  11
   0  -2  14 8409.98 764.893   5
   0   2 -13 234.419 305.883  11
   0  -2  13 17.7822 412.552   5
   0   2 -13 454.515 244.784   6
   0  -2  12 4161.71 420.500   7
   0   2 -12 3892.53 407.015   6
   0   2 -12 4535.48 477.317  11
   0  -2  12 4431.25 507.783   5
   0  -2  11 10309.9 698.101   7
   0   2 -11 8740.86 709.073  11
   0  -2  11 10192.5 800.359   5
   0   2 -10 361.475 244.631  11
   0  -2  10 466.233 213.081   7
   0  -2  10 344.325 356.913   5
   0   2  -9 7513.12 557.896  11
   0   2  -9 6961.99 594.937   4
   0  -2   9 8127.86 651.231   5
   0   2  -9 7326.88 548.594   8
   0  -2   9 6471.04 522.511   7
   0   2  -8 3462.70 386.387   4
   0   2  -8 3326.15 334.401   8
   0  -2   8 3268.32 319.089   7
   0   2  -8 3585.37 353.010  11
   0  -2   8 3467.27 427.313   5
   0   2  -7 625.048 185.153   8
   0   2  -7 514.739 186.565  11
   0   2  -7 716.124 232.612   4
   0  -2   7 454.587 294.758   5
   0  -2   7 717.783 172.946   7
   0  -2   6 2867.29 347.086   5
   0   2  -6 2682.18 268.373  11
   0   2  -6 2325.80 250.695   8
   0  -2   6 2746.53 256.465   7
   0   2  -6 2312.94 301.717   4
   0   2  -5 242705. 12383.9   8
   0  -2   5 237699. 12411.4   5
   0  -2   5 244010. 12391.7   7
   0   2  -5 241863. 12398.8  11
   0   2  -5 251695. 12419.1   4
   0  -2   4 186296. 9314.36   5
   0   2  -4 199634. 9329.88   4
   0   2  -4 194508. 9307.51  11
   0   2  -4 181748. 9279.37   7
   0   2  -4 167486. 9283.91   8
   0  -2   4 177238. 9273.79   8
   0  -2   3 2223.87 199.417  11
   0   2  -3 3156.66 227.958   1
   0  -2   3 2579.75 192.949   8
   0   2  -3 2297.80 267.959   4
   0  -2   3 2591.53 205.626   3
   0  -2   3 2623.58 255.564   5
   0   2  -3 2667.36 198.931   7
   0   2  -3 2532.13 225.264   5
   0   2  -3 2690.83 219.139  11
   0   2  -3 2856.93 209.837   8
   0  -2   2 43250.4 2172.92   3
   0  -2   2 41421.3 2176.26   4
   0   2  -2 43872.1 2186.82   4
   0  -2   2 41337.3 2158.04  11
   0   2  -2 39267.7 2153.38   8
   0   2  -2 40734.3 2160.13   7
   0  -2   2 41566.6 2171.83   5
   0   2  -2 42257.1 2164.58   5
   0   2  -2 44377.3 2169.13  11
   0   2  -2 41956.7 2168.34   1
   0   2  -1 47745.3 2568.67   4
   0   2  -1 51399.6 2561.29  11
   0  -2   1 49781.9 2555.74  11
   0   2  -1 52158.7 2574.27   3
   0  -2   1 49747.7 2564.25   1
   0  -2   1 48070.6 2566.63   3
   0  -2   1 51879.5 2558.96   5
   0   2  -1 48517.0 2554.37   5
   0  -2   1 50210.5 2566.58   4
   0   2  -1 49625.4 2561.90   1
   0  -2   0 335886. 16941.8  10
   0   2   0 318411. 16886.1  10
   0  -2   0 318473. 16806.1  11
   0   2   0 334334. 16856.4  11
   0  -2   0 312988. 16819.0   4
   0   2   0 324244. 16948.9   6
   0  -2   0 318878. 16699.9   5
   0  -2   0 318743. 16933.8   3
   0   2   0 327947. 16982.6   3
   0   2   0 326419. 16843.5   4
   0   2   1 1012.86 117.904   6
   0   2   1 960.033 95.0768  10
   0  -2  -1 1061.09 114.137   6
   0   2   1 1013.87 91.1655   4
   0  -2  -1 970.629 102.513  10
   0  -2  -1 987.730 109.656   2
   0  -2  -2 667570. 33160.1  10
   0   2   2 665914. 33320.0   9
   0   2   2 652672. 33264.9   6
   0  -2  -2 639434. 33300.6   6
   0  -2  -2 609977. 33126.2   2
   0   2   2 655377. 33175.8   2
   0   2   2 632435. 33102.9  10
   0  -2  -3 50729.5 2774.73   9
   0   2   3 56133.6 2785.71   9
   0  -2  -3 53009.9 2785.18   6
   0   2   3 55124.4 2778.98   6
   0  -2  -3 54115.9 2779.43   5
   0   2   3 53868.8 2770.78  10
   0   2   3 55410.5 2773.12   2
   0  -2  -4 213206. 11203.7   9
   0   2   4 217691. 11207.9   6
   0  -2  -4 222233. 11214.3   5
   0   2   4 233254. 11227.7   5
   0   2   4 234610. 12230.6   9
   0  -2  -4 221977. 12167.9   6
   0   2   5 19443.4 1068.26   4
   0   2   5 18940.9 1070.85   6
   0  -2  -5 21775.4 1098.60   6
   0  -2  -5 18767.8 1067.12   9
   0   2   5 20772.4 1091.97   9
   0   2   5 21214.4 1117.14   5
   0  -2  -6 431.423 141.566   6
   0   2   6 279.093 218.620   5
   0   2   6 326.865 138.365   9
   0   2   7 9273.09 565.244   9
   0  -2  -7 8566.40 561.496   6
   0   2   7 8616.19 606.236   5
   0   2   8 483.469 157.218   9
   0   2   8 728.845 268.104   5
   0  -2  -8 459.744 161.383   6
   0   2   9 8248.80 649.120   5
   0  -2  -9 8247.43 570.221   6
   0   2   9 8521.87 569.217   9
   0   2  10 60553.8 3306.12   5
   0   2  10 59763.3 3242.06   9
   0  -2 -10 60874.2 3251.73   6
   0  -2 -10 63583.4 3308.58  11
   0   2  11 13276.0 927.302   5
   0  -2 -11 12851.5 846.724   6
   0  -2 -11 14064.7 932.286  11
   0   2  11 12834.1 842.489   9
   0  -2 -12 3162.36 419.339  11
   0   2  12 2691.68 332.145   9
   0  -2 -12 2911.17 344.175   6
   0  -2 -13 17923.9 1183.51   6
   0   2  13 20077.2 1242.18   7
   0   2  13 20377.7 1200.34   9
   0  -2 -13 20915.1 1295.23  11
   0   2  14 576.263 307.538   7
   0  -2 -14 295.096 251.799   6
   0  -2 -14 845.277 355.914  11
   0   2  14 586.151 234.788   9
   0   2  15 252.218 306.843   7
   0   2  15-14.2086 254.151   9
   0  -2 -15 379.752 330.801  11
   0   3 -13 3326.40 432.840  11
   0  -3  13 3852.96 520.679   5
   0  -3  12-94.9628 366.876   5
   0   3 -12 448.462 289.233  11
   0  -3  11-100.829 379.261   5
   0   3 -11-61.5937 261.509  11
   0   3 -10 39.5416 309.451   4
   0  -3  10 154.803 329.611   5
   0   3 -10-133.443 257.999  11
   0   3  -9 5122.27 466.466  11
   0  -3   9 6038.85 572.534   5
   0   3  -9 5760.41 466.675   8
   0   3  -9 4942.47 535.891   4
   0   3  -8 11371.5 714.205   8
   0   3  -8 10247.8 773.260   4
   0  -3   8 10038.9 772.193   5
   0   3  -8 11576.6 741.512  11
   0   3  -7 2683.74 317.469  11
   0   3  -7 3974.69 333.267   8
   0  -3   7 4196.40 430.165   5
   0   3  -7 3717.42 404.662   4
   0   3  -6 164.427 154.787   8
   0   3  -6 70.0142 166.860  11
   0  -3   6 199.494 270.137   5
   0   3  -6-162.829 275.302   4
   0   3  -5 110465. 5747.02   8
   0   3  -5 116789. 5801.15   4
   0   3  -5 113402. 5770.81  11
   0  -3   5 108129. 5779.69   5
   0   3  -4 8599.42 492.655   8
   0   3  -4 7941.00 505.910  11
   0   3  -4 8760.40 555.804   4
   0  -3   4 6724.13 518.144   5
   0   3  -3 100105. 5000.20  11
   0   3  -3 98496.8 4981.85   8
   0  -3   3 96816.0 5006.28   5
   0  -3   3 94987.8 4976.25  11
   0   3  -3 105043. 5028.47   4
   0   3  -3 92953.9 4978.14   7
   0  -3   2 103534. 5364.55  11
   0   3  -2 103953. 5396.46   4
   0  -3   2 112582. 5383.96   5
   0   3  -2 108770. 5379.91  11
   0   3  -2 106487. 5364.19   8
   0   3  -2 101548. 5372.64   1
   0   3  -2 101057. 5366.78   5
   0  -3   1 211012. 11177.8   5
   0  -3   1 205732. 10442.9  11
   0   3  -1 207713. 10463.1   4
   0   3  -1 202660. 10446.6   1
   0  -3   1 204714. 10459.2   3
   0  -3   1 220189. 11565.4  10
   0  -3   1 208083. 10453.6   4
   0   3  -1 218273. 11300.7  11
   0   3  -1 213706. 10470.2   3
   0  -3   1 212082. 11352.5   1
   0   3  -1 200422. 10438.4   5
   0   3   0 4459.49 275.224   6
   0   3   0 3760.45 264.773  10
   0  -3   0 4202.52 282.723  10
   0  -3   0 4364.03 287.588   3
   0  -3   0 4171.42 263.360   4
   0   3   0 4503.35 296.359   3
   0  -3   0 3575.04 247.919   5
   0  -3   0 3958.61 258.217  11
   0   3   0 4125.56 276.688   4
   0  -3  -1 47.4605 107.542  10
   0   3   1-51.2638 119.287   6
   0   3   1 108.098 124.439   3
   0   3   1 88.7795 93.3608  10
   0   3   1 30.1736 86.2591   4
   0  -3  -1 37.2678 124.576   6
   0  -3  -1 155.877 75.8907   4
   0   3   2 39323.9 2220.74  10
   0  -3  -2 43548.1 2229.51   2
   0  -3  -2 46649.6 2232.68  10
   0  -3  -2 43772.7 2245.05   6
   0   3   2 43566.3 2239.25   6
   0   3   3 9439.51 527.958   9
   0  -3  -3 8176.63 504.442   2
   0  -3  -3 9141.36 528.531   6
   0   3   3 9153.94 503.363  10
   0   3   3 8801.35 514.805   2
   0   3   3 8667.08 513.291   6
   0  -3  -3 9109.33 512.429  10
   0  -3  -4 20235.3 1071.65   9
   0   3   4 20377.0 1092.09   9
   0   3   4 20508.4 1077.08   6
   0  -3  -4 19141.1 1075.72   5
   0   3   4 20294.8 1063.42  10
   0   3   4 18624.7 1070.95   2
   0  -3  -4 20532.6 1090.17   6
   0   3   5 113482. 5584.50   9
   0   3   5 106982. 5563.88   2
   0  -3  -5 108389. 5582.76   6
   0   3   5 107383. 5553.47  10
   0   3   6 24093.1 1292.34   4
   0  -3  -6 21363.8 1320.85   6
   0   3   6 26773.3 1339.48   9
   0   3   6 25072.1 1311.20   2
   0   3   7 3995.88 330.542   9
   0  -3  -7 4106.81 335.374   6
   0   3   8 5501.27 393.560   9
   0  -3  -8 4364.18 372.349   6
   0  -3  -9 2986.82 310.359   6
   0   3   9 3420.42 318.770   9
   0  -3 -10 7134.54 524.594   6
   0   3  10 6612.04 508.898   9
   0  -3 -11 1178.75 322.675  11
   0   3  11 1053.89 233.368   9
   0  -3 -11 753.243 236.653   6
   0  -3 -12 48576.0 2680.70   6
   0  -3 -12 49572.4 2754.10  11
   0   3  12 49450.4 2679.49   9
   0   3  13-47.9711 250.399   9
   0  -3 -13-17.6463 372.326  11
   0  -3 -13 29.6248 248.480   6
   0  -3 -14 1902.58 320.291   6
   0   3  14 2200.76 326.529   9
   0  -3 -14 1500.65 399.200  11
   0   3  15 3329.04 399.880   7
   0   3  15 1612.67 292.779   9
   0  -3 -15 2679.94 319.837   6
   0  -3 -15 2912.63 415.729  11
   0   4 -13-517.129 290.433  11
   0  -4  13-135.075 421.817   5
   0   4 -12 1031.82 287.724  11
   0  -4  12 1056.68 392.893   5
   0  -4  11 807.859 371.300   5
   0   4 -11 1061.80 280.046  11
   0   4 -11 1163.56 373.198   4
   0   4 -10 4652.93 411.632   8
   0  -4  10 4040.24 524.478   5
   0   4 -10 4009.30 478.086   4
   0   4 -10 5261.79 467.024  11
   0   4  -9 12390.2 820.703   8
   0  -4   9 12702.5 906.638   5
   0   4  -9 13573.7 923.381   4
   0   4  -9 13250.2 861.991  11
   0   4  -8-79.3324 317.569   4
   0   4  -8 111.297 199.660   8
   0  -4   8-132.955 307.391   5
   0   4  -8 117.640 215.002  11
   0   4  -7 1628.66 342.622   4
   0   4  -7 1217.68 230.217  11
   0   4  -7 1299.10 220.329   8
   0  -4   7 1688.47 369.762   5
   0   4  -6 6999.54 511.266  11
   0   4  -6 6980.02 485.680   8
   0   4  -6 7635.32 571.156   4
   0  -4   6 7487.30 564.285   5
   0   4  -5 21338.0 1222.40   4
   0  -4   5 19497.9 1191.83   5
   0   4  -5 20337.2 1172.00  11
   0   4  -5 21253.2 1148.94   8
   0   4  -4 3200.53 330.906   4
   0  -4   4 2225.79 278.283   5
   0   4  -4 2601.76 224.983   8
   0   4  -4 2055.02 232.994  11
   0   4  -3 29321.8 1606.53   8
   0   4  -3 30435.7 1664.10   4
   0   4  -3 31030.3 1633.48  11
   0  -4   3 31249.9 1640.17   5
   0  -4   2 1331.51 189.231   1
   0   4  -2 1651.71 151.513   8
   0   4  -2 1671.79 227.681   3
   0   4  -2 1319.36 165.958  11
   0   4  -2 1833.04 226.526   4
   0  -4   2 1501.25 148.917  11
   0  -4   2 1607.97 208.915  10
   0   4  -2 1425.28 149.892   5
   0  -4   2 1528.37 193.220   5
   0  -4   1 398.317 133.936   1
   0   4  -1 505.304 168.224   3
   0  -4   1 362.373 91.8131  11
   0   4  -1 318.973 116.726  11
   0   4  -1 364.447 160.950   4
   0  -4   1 251.941 110.804   5
   0   4  -1 283.697 92.3929   5
   0  -4   1 237.149 152.166  10
   0   4   0 432.173 136.152   4
   0  -4   0 722.649 118.907   4
   0  -4   0 551.707 128.277   1
   0  -4   0 595.564 107.431   5
   0   4   0 360.188 100.759  10
   0  -4   0 668.986 138.011  10
   0   4   0 645.997 166.115   3
   0  -4   0 642.135 109.958  11
   0  -4  -1 87.4860 144.765   6
   0  -4  -1 94.9968 93.7147   4
   0   4   1 70.3532 108.991  10
   0  -4  -1 70.6276 96.6452  11
   0   4   1 62.2665 138.185   3
   0   4   1 175.098 113.479   4
   0  -4  -1 212.051 120.729  10
   0   4   2 354335. 17844.3  10
   0  -4  -2 385560. 19231.4   6
   0   4   2 361339. 18602.3   4
   0   4   2 342651. 18944.5   3
   0  -4  -2 347157. 17852.4   2
   0  -4  -2 376567. 18922.4  10
   0   4   3 8090.15 497.847  10
   0  -4  -3 9251.37 520.790  10
   0  -4  -3 9249.63 545.704   6
   0  -4  -3 8763.13 511.238   2
   0   4   4 327.165 146.799   9
   0   4   4 247.047 98.9261  10
   0  -4  -4 294.494 107.452   5
   0  -4  -4 408.233 109.565   2
   0  -4  -4 224.153 155.747   6
   0  -4  -4 267.491 117.071  10
   0   4   4 286.438 129.266   2
   0  -4  -5 621.854 165.642   6
   0   4   5 436.231 111.211  10
   0   4   5 415.166 139.402   2
   0   4   5 831.826 168.265   9
   0   4   6 93657.8 4854.44   2
   0   4   6 96872.0 4879.03   9
   0  -4  -6 92561.5 4874.04   6
   0   4   7 43590.9 2264.85   2
   0   4   7 43420.2 2286.88   9
   0  -4  -7 41000.2 2282.58   6
   0   4   8 1420.52 192.408   2
   0   4   8 1582.07 225.786   9
   0  -4  -8 1468.75 223.953   6
   0   4   9 629.992 182.647   9
   0  -4  -9 316.734 183.738   6
   0   4   9 488.806 158.652   2
   0   4  10 2256.92 285.743   9
   0   4  10 1926.46 244.524   2
   0  -4 -10 1820.65 269.802   6
   0   4  11 13739.6 851.701   2
   0   4  11 13390.1 886.237   9
   0  -4 -11 15009.2 913.731   6
   0   4  12 30534.3 1761.70   2
   0   4  12 33793.3 1827.07   9
   0  -4 -12 32095.9 1822.77   6
   0   4  13 57523.0 3004.38   9
   0  -4 -13 59716.4 3109.58  11
   0  -4 -13 60375.2 3013.57   6
   0   4  14 6625.20 550.464   9
   0  -4 -14 6413.65 552.800   6
   0  -4 -14 7529.78 688.335  11
   0  -4 -15 1282.75 284.188   6
   0  -4 -15 379.643 401.193  11
   0   4  15 779.894 256.124   9
   0   5 -12 1713.31 305.497  11
   0  -5  12 1642.64 420.067   5
   0  -5  11-28.8850 346.463   5
   0   5 -11 158.947 275.982  11
   0   5 -11 35.6180 351.890   4
   0  -5  10 82.2612 361.142   5
   0   5 -10-269.355 330.946   4
   0   5 -10-219.369 213.914   8
   0   5 -10-7.17538 265.098  11
   0   5  -9 1926.59 309.169  11
   0   5  -9 2846.24 422.175   4
   0  -5   9 1577.99 372.296   5
   0   5  -9 2113.55 276.522   8
   0  -5   8 58.3511 333.821   5
   0   5  -8 576.828 334.850   4
   0   5  -8 198.367 199.807   8
   0   5  -8 273.586 230.950  11
   0   5  -7 129866. 6782.34  11
   0   5  -7 131510. 6741.44   8
   0  -5   7 129498. 6808.30   5
   0   5  -7 132454. 6841.57   4
   0  -5   6 74857.9 3852.51   5
   0   5  -6 71344.9 3784.03   8
   0   5  -6 70937.5 3821.92  11
   0   5  -6 74576.0 3882.50   4
   0   5  -5 26360.8 1491.11  11
   0  -5   5 27683.3 1519.61   5
   0   5  -5 28855.5 1554.36   4
   0   5  -5 25399.5 1454.27   8
   0   5  -4 6263.68 420.804  11
   0  -5   4 5110.73 443.885  10
   0   5  -4 5109.60 462.584   4
   0   5  -4 5465.29 381.484   8
   0  -5   4 6105.21 447.999   5
   0   5  -3 302.194 209.330   4
   0   5  -3 85.0986 141.224  11
   0  -5   3 125.556 186.711   5
   0  -5   3 41.3904 199.688  10
   0   5  -3 120.050 108.335   8
   0  -5   2 40536.3 1958.70  10
   0  -5   2 38461.8 1934.64   1
   0   5  -2 37940.6 1952.02   3
   0  -5   2 32532.7 1901.19   5
   0   5  -2 34401.3 1887.73   8
   0   5  -2 34722.5 1937.83   4
   0   5  -2 36232.6 1914.99  11
   0  -5   1 40232.0 2227.68   5
   0   5  -1 40886.2 2214.14   5
   0   5  -1 46858.3 2290.08   3
   0   5  -1 39420.2 2260.36   4
   0  -5   1 43934.2 2256.13   1
   0   5  -1 45628.4 2252.21  11
   0  -5   1 45833.4 2280.97  10
   0  -5   0 49796.9 2640.67   1
   0   5   0 50867.2 2650.09   4
   0  -5   0 48770.9 2618.54  11
   0  -5   0 48612.8 2617.82   5
   0   5   0 55029.6 2677.09   3
   0  -5   0 54237.5 2666.07  10
   0  -5  -1 150804. 7317.05  10
   0  -5  -1 143340. 7278.08   5
   0   5   1 148022. 7326.34   3
   0  -5  -1 140119. 7283.52  11
   0  -5  -1 136796. 7278.31   4
   0   5   1 144318. 7297.20   4
   0  -5  -2 26527.8 1405.50  10
   0   5   2 27324.1 1423.68   3
   0   5   2 23933.8 1377.94   4
   0  -5  -2 27978.8 1431.75   6
   0  -5  -3 9489.96 572.079   6
   0  -5  -3 8544.04 536.979  10
   0   5   3 8447.31 507.150   4
   0   5   3 9280.74 557.277   3
   0  -5  -4 5644.65 430.041   6
   0  -5  -4 6233.15 407.489  10
   0   5   4 6771.29 444.678   9
   0  -5  -5 42768.8 2299.60   6
   0   5   5 39170.3 2269.72   2
   0  -5  -5 45957.9 2276.71  10
   0   5   5 45184.4 2302.72   9
   0   5   6 23860.7 1286.61   9
   0   5   6 22808.0 1259.99   2
   0  -5  -6 21810.9 1278.61   6
   0  -5  -7 30340.7 1640.20   6
   0   5   7 28772.0 1606.42   2
   0   5   7 29715.0 1633.36   9
   0  -5  -8 52694.6 2769.93   6
   0   5   8 47564.8 2753.22   9
   0   5   8 54634.0 2742.11   2
   0   5   9 5880.76 433.269   2
   0  -5  -9 5917.71 471.612   6
   0   5   9 5585.93 463.235   9
   0  -5 -10 3797.59 374.280   6
   0   5  10 3776.85 331.133   2
   0   5  10 3358.48 361.312   9
   0   5  11 121.253 208.708   9
   0  -5 -11 296.486 226.428   6
   0   5  11 161.412 184.762   2
   0   5  12 6699.98 524.322   9
   0   5  12 6033.04 468.516   2
   0  -5 -12 5942.51 518.078   6
   0  -5 -13 7944.47 592.461   6
   0   5  13 5890.07 485.323   2
   0   5  13 7202.22 578.025   9
   0  -5 -14 9850.69 806.696  11
   0  -5 -14 8728.78 699.184   6
   0   5  14 11156.8 736.077   9
   0   5  15 2064.73 326.399   9
   0  -5 -15 2690.67 427.279  11
   0  -5 -15 1210.29 303.088   6
   0  -6  11 3859.52 495.827  10
   0   6 -11 2551.18 506.756   4
   0   6 -11 3981.97 411.904  11
   0  -6  11 2988.22 471.144   5
   0   6 -10 8686.45 628.778  11
   0  -6  10 8477.98 704.977   5
   0   6 -10 7105.20 707.783   4
   0  -6  10 7856.23 701.346  10
   0   6  -9 2383.87 390.235   4
   0  -6   9 2487.79 414.466   5
   0  -6   9 2585.84 393.520  10
   0   6  -9 2171.30 318.659  11
   0  -6   8 30.4244 337.543   5
   0  -6   8 266.312 277.739  10
   0   6  -8 17.6229 311.030   4
   0   6  -8 78.9192 183.697   8
   0   6  -8 210.429 224.774  11
   0   6  -7 2412.60 399.686   4
   0  -6   7 3260.48 396.740   5
   0   6  -7 3043.05 326.826  11
   0   6  -7 2359.55 267.885   8
   0  -6   7 3157.69 413.411  10
   0   6  -6 1368.72 245.140  11
   0  -6   6 1302.57 316.205   5
   0   6  -6 969.449 308.005   4
   0   6  -6 1160.61 192.614   8
   0  -6   6 1347.39 311.343  10
   0   6  -5 868.774 208.992  11
   0   6  -5 817.820 314.310   4
   0   6  -5 914.840 166.962   8
   0  -6   5 747.301 279.711  10
   0  -6   5 1309.32 291.493   5
   0   6  -4 53963.0 2847.46  11
   0  -6   4 54394.8 2854.77   5
   0   6  -4 55657.5 2905.53   4
   0  -6   4 54731.9 2900.55  10
   0   6  -4 51266.4 2803.65   8
   0  -6   3 83075.1 4149.39  10
   0   6  -3 77080.8 4130.36   4
   0   6  -3 77965.8 4062.32   8
   0   6  -3 78229.3 4096.88  11
   0  -6   3 77946.5 4092.47   5
   0   6  -2 19415.8 1124.63   8
   0  -6   2 21452.7 1151.86   5
   0  -6   2 19278.6 1186.83  10
   0  -6   2 21127.4 1171.22   1
   0   6  -2 21300.9 1204.65   3
   0   6  -2 21516.1 1196.74   4
   0   6  -2 20692.9 1155.52  11
   0   6  -1 15661.6 883.861   3
   0  -6   1 13123.4 807.490   5
   0   6  -1 14306.8 857.774   4
   0  -6   1 13867.1 836.288   1
   0  -6   1 14523.6 867.387  10
   0   6  -1 15342.1 835.870  11
   0  -6   0 7631.23 528.839  10
   0  -6   0 8098.30 478.864   5
   0   6   0 8470.54 531.499   4
   0   6   0 7604.40 541.186   3
   0  -6   0 7700.14 504.542   1
   0  -6  -1 66909.0 3350.37  10
   0  -6  -1 60543.6 3295.12   5
   0   6   1 65404.7 3329.48   4
   0   6   1 65600.3 3365.37   3
   0   6   2 97263.2 5179.13   3
   0   6   2 99021.6 5139.69   4
   0  -6  -2 102672. 5190.19   6
   0  -6  -2 102145. 5166.32  10
   0   6   3 6619.41 413.829   4
   0  -6  -3 6454.59 436.646  10
   0  -6  -3 6475.66 480.466   6
   0   6   3 6756.83 463.357   3
   0  -6  -4 78073.0 3918.13   6
   0   6   4 72385.9 3848.12   4
   0  -6  -4 75233.4 3883.07  10
   0   6   4 75648.2 3896.37   3
   0  -6  -5 17649.7 1037.09   6
   0  -6  -5 17364.1 1002.52  10
   0   6   5 18172.4 1042.36   9
   0   6   6 10298.9 642.563   9
   0   6   6 9837.74 615.999   2
   0  -6  -6 9396.98 602.576  10
   0  -6  -6 9255.32 640.618   6
   0   6   7 1550.20 221.783   2
   0   6   7 2348.09 264.456   9
   0  -6  -7 1593.34 250.846   6
   0  -6  -8 23383.6 1381.70   6
   0   6   8 25366.7 1391.30   9
   0   6   8 23497.0 1350.41   2
   0   6   9 560.950 208.754   9
   0  -6  -9 893.674 243.253   6
   0   6   9 749.629 195.730   2
   0   6  10 33.0962 185.514   2
   0   6  10 525.648 216.344   9
   0  -6 -10 347.222 231.457   6
   0  -6 -11 158.852 234.155   6
   0   6  11 92.0594 194.489   2
   0   6  11 37.1109 244.098   9
   0   6  12 799.201 244.453   9
   0   6  12 511.581 200.511   2
   0  -6 -12 788.365 261.577   6
   0  -6 -13 23646.8 1433.03   6
   0   6  13 24226.9 1439.53   9
   0   6  14 9474.87 699.367   9
   0  -6 -14 9070.20 692.994   6
   0  -6 -15 1344.74 368.586  11
   0  -6 -15 1223.13 300.218   6
   0   6  15 1542.60 288.064   9
   0  -7  10 3084.61 461.970  10
   0   7 -10 3123.86 492.384   4
   0   7  -9 4525.02 519.392   4
   0  -7   9 3802.56 454.212   5
   0  -7   9 4923.26 563.770  10
   0   7  -9 5174.09 448.662  11
   0  -7   8 652.943 314.219   5
   0   7  -8 711.135 351.118   4
   0  -7   8 404.013 302.711  10
   0   7  -8 350.656 223.493  11
   0  -7   7 12834.2 844.871   5
   0   7  -7 12243.8 804.895  11
   0  -7   7 12065.1 888.364  10
   0   7  -7 11352.6 885.233   4
   0   7  -6 29219.3 1748.84   4
   0  -7   6 31434.6 1699.30   5
   0   7  -6 29736.4 1671.13  11
   0  -7   6 32844.2 1765.71  10
   0   7  -6 27244.9 1603.52   8
   0   7  -5 33096.1 1832.69   4
   0   7  -5 31243.1 1750.85  11
   0   7  -5 28318.8 1691.32   8
   0  -7   5 35748.5 1852.33  10
   0  -7   5 32992.6 1768.10   5
   0  -7   4 73387.5 3702.42   5
   0   7  -4 74578.8 3769.60   4
   0   7  -4 64473.4 3644.78   8
   0  -7   4 75614.2 3776.09  10
   0   7  -4 69520.3 3699.74  11
   0  -7   3 118647. 5729.19  10
   0  -7   3 113939. 5658.24   5
   0   7  -3 102020. 5618.99   8
   0   7  -3 106833. 5711.03   4
   0   7  -3 110724. 5665.54  11
   0   7  -2 4971.71 471.682   4
   0  -7   2 6495.12 463.877   1
   0  -7   2 6037.52 485.717  10
   0   7  -2 5826.20 395.634   8
   0   7  -2 6363.63 434.160  11
   0   7  -2 5698.56 489.971   3
   0  -7   2 5572.70 418.842   5
   0   7  -1 34749.3 1865.37   3
   0  -7   1 32041.8 1776.96   5
   0  -7   1 33916.4 1846.73  10
   0   7  -1 34468.8 1838.93   4
   0  -7   1 32539.8 1814.04   1
   0   7   0 314.861 220.729   3
   0   7   0 11.2667 199.758   4
   0  -7   0 102.257 162.017   1
   0  -7   0 187.042 194.756  10
   0  -7   0 7.86822 121.366   5
   0  -7  -1 153.884 168.009  10
   0  -7  -1-11.1166 115.270   5
   0   7   1 77.0993 205.232   3
   0   7   1 53.9567 173.442   4
   0  -7  -2 1721.31 170.618   5
   0  -7  -2 1418.79 209.962  10
   0   7   2 1823.10 214.359   4
   0   7   2 1715.77 252.900   3
   0  -7  -3 79917.7 4005.91  10
   0   7   3 79556.4 4027.62   3
   0  -7  -3 82794.9 4043.70   6
   0   7   3 70069.5 3962.51   4
   0  -7  -4 2900.76 315.136   6
   0   7   4 2347.02 214.281   4
   0  -7  -4 2524.56 248.465  10
   0   7   4 1851.08 268.159   3
   0   7   5 720.510 196.822   3
   0   7   5 568.318 125.302   4
   0   7   5 1017.75 225.860   9
   0  -7  -5 620.814 223.347   6
   0  -7  -5 498.729 160.310  10
   0   7   6 20617.5 1220.61   9
   0  -7  -6 21043.6 1224.49   6
   0  -7  -6 20795.8 1180.03  10
   0   7   7 21561.9 1177.93   9
   0  -7  -7 19208.2 1116.85  10
   0  -7  -7 17936.8 1155.89   6
   0  -7  -8 15019.3 947.814   6
   0   7   8 15182.0 944.873   9
   0   7   8 14658.9 905.689   2
   0   7   9 16846.7 1030.40   9
   0  -7  -9 15575.7 1032.15   6
   0   7   9 16825.4 993.829   2
   0   7  10 14.2229 223.508   9
   0   7  10 52.8512 196.430   2
   0  -7 -10-67.3559 251.681   6
   0   7  11 6640.47 503.325   2
   0  -7 -11 6664.37 556.793   6
   0   7  11 6643.53 562.713   9
   0   7  12 13533.5 813.871   2
   0  -7 -12 12016.0 864.041   6
   0   7  12 12291.5 871.748   9
   0  -7 -13 965.850 274.874   6
   0   7  13 433.835 291.966   9
   0  -7 -14 5820.85 543.025   6
   0   7  14 7415.45 587.154   9
   0  -7 -15 1058.24 293.314   6
   0   7  15 1088.20 291.364   9
   0   8  -9 2264.12 452.640   4
   0  -8   9 2280.42 364.208   5
   0  -8   9 2133.44 430.757  10
   0   8  -8-304.359 228.678  11
   0  -8   8-101.731 376.170  10
   0   8  -8 310.675 396.933   4
   0  -8   8 374.000 298.269   5
   0  -8   7 1228.20 339.529  10
   0  -8   7 793.792 306.952   5
   0   8  -7 1567.17 257.248  11
   0   8  -7 1410.44 371.354   4
   0   8  -6 419.214 327.952   4
   0  -8   6 347.237 286.037  10
   0  -8   6 274.680 274.239   5
   0   8  -6 50.1652 222.776  11
   0   8  -5 7870.83 518.485  11
   0   8  -5 5535.98 431.408   8
   0  -8   5 6483.90 517.593   5
   0   8  -5 7255.51 602.821   4
   0  -8   5 6528.29 581.680  10
   0  -8   4 3990.68 426.397  10
   0  -8   4 4315.10 387.541   5
   0   8  -4 3833.01 312.452   8
   0   8  -4 4571.22 381.319  11
   0   8  -4 3301.69 446.928   4
   0  -8   3 65426.8 3600.11   5
   0  -8   3 77156.7 3711.63  10
   0   8  -3 74730.0 3702.72   4
   0   8  -3 62391.2 3565.63   8
   0   8  -3 73418.9 3631.54  11
   0  -8   2 34004.3 1783.62  10
   0   8  -2 30453.7 1758.86   4
   0  -8   2 32565.1 1735.67   1
   0   8  -2 29765.7 1663.61   8
   0  -8   2 29687.8 1680.65   5
   0  -8   1 2661.17 290.395   1
   0   8  -1 2304.20 332.727   4
   0  -8   1 1926.40 239.946   5
   0  -8   1 2400.51 307.870  10
   0   8  -1 3055.82 343.389   3
   0   8   0 4129.26 416.108   3
   0  -8   0 4226.65 358.164   1
   0  -8   0 3893.59 308.546   5
   0  -8   0 4334.94 387.321  10
   0   8   0 4373.54 392.566   4
   0   8   1 12998.7 839.447   4
   0  -8  -1 14461.4 839.772   1
   0   8   1 13767.2 891.442   3
   0  -8  -1 14973.9 876.567  10
   0  -8  -1 13481.8 785.656   5
   0   8   2 571.978 193.872   4
   0  -8  -2 328.870 112.975   5
   0   8   2 667.052 232.687   3
   0  -8  -2 546.078 186.190  10
   0  -8  -3-42.4478 231.809   6
   0   8   3-56.1134 206.000   3
   0   8   3 206.280 154.619   4
   0  -8  -3 88.9950 178.899  10
   0  -8  -4 4945.96 375.768  10
   0  -8  -4 4183.92 405.988   6
   0   8   4 3776.69 313.926   4
   0   8   4 4442.71 403.763   3
   0  -8  -5 970.891 188.105  10
   0   8   5 858.223 147.739   4
   0   8   5 725.244 223.955   3
   0   8   5 748.492 234.903   9
   0  -8  -5 654.729 227.397   6
   0  -8  -6 4643.63 373.348  10
   0   8   6 4729.06 412.966   3
   0   8   6 5046.25 441.233   9
   0  -8  -6 4690.25 436.074   6
   0   8   6 4018.51 317.219   4
   0   8   7 10373.0 692.833   9
   0   8   7 8438.33 563.144   4
   0  -8  -7 10084.2 690.490   6
   0  -8  -7 10486.0 641.528  10
   0  -8  -8 13566.5 908.522   6
   0   8   8 13945.0 906.722   9
   0  -8  -9 23117.7 1412.09   6
   0   8   9 24243.9 1418.57   9
   0   8  10 7329.30 540.584   2
   0  -8 -10 7237.08 591.091   6
   0   8  10 6910.90 573.694   9
   0   8  11 1402.22 290.208   9
   0   8  11 1986.30 277.064   2
   0  -8 -11 1876.08 313.187   6
   0   8  12 2438.59 335.985   9
   0   8  12 1431.44 262.010   2
   0  -8 -12 1832.49 310.253   6
   0  -8 -13 6414.26 557.632   6
   0   8  13 6797.61 578.971   9
   0  -8 -14 2285.26 372.657   6
   0   8  14 2137.39 336.627   9
   0  -8 -15 2894.17 419.466   6
   0   8  15 4032.02 446.160   9
   0   9  -8 15356.3 1099.14   4
   0  -9   8 15955.6 1127.62  10
   0   9  -7 246.348 384.786   4
   0  -9   7-5.43001 366.810  10
   0   9  -6 2658.40 425.443   4
   0  -9   6 3197.23 442.770  10
   0   9  -6 2167.56 291.823  11
   0  -9   5 474.918 238.016   5
   0  -9   5 128.265 297.884  10
   0   9  -5-349.851 205.071  11
   0   9  -5 187.600 340.036   4
   0  -9   4 2336.68 384.065  10
   0   9  -4 2793.60 402.812   4
   0   9  -4 2234.87 276.061  11
   0  -9   4 2014.03 291.488   5
   0   9  -3 333.444 138.518   8
   0  -9   3 591.205 284.865  10
   0  -9   3 683.803 204.266   5
   0   9  -3 561.216 304.966   4
   0   9  -2 4999.11 467.283   4
   0  -9   2 4088.12 358.653   5
   0   9  -2 4162.57 333.856   8
   0  -9   2 5451.47 480.894  10
   0  -9   1 96761.1 4802.39  10
   0   9  -1 91296.9 4809.54   3
   0   9  -1 97503.9 4786.49   4
   0  -9   1 83781.8 4677.68   5
   0  -9   1 91608.3 4745.70   1
   0   9   0 5112.31 497.641   3
   0  -9   0 4976.32 454.758  10
   0  -9   0 6340.88 449.124   1
   0   9   0 5260.47 459.074   4
   0  -9   0 5065.46 373.065   5
   0   9   1-39.4052 245.090   3
   0   9   1 30.2636 225.208   4
   0  -9  -1-89.4110 201.011  10
   0  -9  -1-45.5037 117.989   5
   0  -9  -1 86.5939 182.107   1
   0   9   2 1060.45 270.951   3
   0  -9  -2 794.458 140.508   5
   0  -9  -2 1542.54 258.540  10
   0   9   2 1018.91 228.348   4
   0   9   3-3.09331 248.757   3
   0  -9  -3 382.113 201.123  10
   0   9   3 24.7943 180.632   4
   0  -9  -3 102.658 116.467   5
   0   9   4-3.81206 237.898   3
   0   9   4 84.9966 154.807   4
   0  -9  -4 96.0041 185.891  10
   0  -9  -4 307.576 261.198   6
   0   9   5 9565.11 630.500   4
   0  -9  -5 9786.31 685.872  10
   0   9   5 10558.6 747.701   9
   0  -9  -5 12398.5 774.272   6
   0   9   5 11781.0 749.392   3
   0   9   6 44990.2 2557.06   4
   0  -9  -6 51279.5 2636.45  10
   0   9   6 52689.9 2678.58   3
   0   9   6 49881.8 2688.30   9
   0  -9  -6 50297.1 2695.13   6
   0   9   7 117722. 5888.52   3
   0   9   7 103857. 5775.78   4
   0   9   7 120726. 5924.74   9
   0  -9  -7 119222. 5929.59   6
   0  -9  -7 115265. 5854.65  10
   0   9   8 28183.6 1593.12   9
   0  -9  -8 26710.3 1590.71   6
   0   9   8 26182.6 1450.18   4
   0  -9  -8 26795.3 1526.81  10
   0   9   8 27477.1 1554.55   3
   0   9   9 5506.27 508.569   9
   0  -9  -9 4855.32 494.676   6
   0   9  10 3609.62 434.012   9
   0  -9 -10 3974.13 445.034   6
   0   9  11 5953.43 547.682   9
   0  -9 -11 5052.57 519.413   6
   0  -9 -12 14535.9 1003.24   6
   0   9  12 14970.9 1007.01   9
   0   9  13 8094.78 641.522   9
   0  -9 -13 6535.78 607.923   6
   0   9  14 4069.05 452.103   9
   0  -9 -14 3486.05 414.544   6
   0 -10   7 8671.98 743.882  10
   0  10  -7 6951.72 694.707   4
   0 -10   6 700.841 336.194  10
   0  10  -6 456.451 341.885   4
   0 -10   5 1985.20 397.319  10
   0  10  -5 2072.37 361.835   4
   0  10  -4 1396.54 359.275   4
   0 -10   4 934.860 315.516  10
   0 -10   3 277.136 275.925  10
   0  10  -3 483.859 307.038   4
   0  10  -2 3245.92 413.646   4
   0 -10   2 3876.92 433.667  10
   0 -10   1 9.51996 278.377  10
   0  10  -1 96.4978 259.909   4
   0 -10   1 374.617 227.442   1
   0  10  -1 129.101 304.854   3
   0 -10   0 2773.20 333.001   1
   0  10   0 3857.76 391.064   4
   0 -10   0 2867.40 370.001  10
   0  10   0 3567.81 438.001   3
   0  10   1 2288.73 383.296   3
   0  10   1 2692.68 316.721   4
   0 -10  -1 2202.79 325.785  10
   0 -10  -1 2106.26 283.116   1
   0  10   2 29039.4 1589.15   4
   0 -10  -2 25232.4 1510.27   5
   0 -10  -2 30286.1 1592.26   1
   0 -10  -2 29110.3 1633.00  10
   0  10   2 32299.5 1692.53   3
   0  10   3 84.3937 264.974   3
   0  10   3-83.6804 199.031   4
   0 -10  -3-22.4557 219.889  10
   0 -10  -3-53.1653 124.280   5
   0 -10  -4 3235.67 329.935  10
   0  10   4 2136.93 262.191   4
   0 -10  -4 2661.74 239.010   5
   0  10   4 2890.91 371.043   3
   0  10   5 160.588 160.449   4
   0  10   5 374.043 277.335   3
   0 -10  -5 159.729 278.617   6
   0 -10  -5 34.2111 206.392  10
   0  10   6 1666.66 206.683   4
   0  10   6 2898.52 376.568   9
   0 -10  -6 1783.06 272.441  10
   0  10   6 2176.40 322.401   3
   0 -10  -6 2153.11 357.234   6
   0  10   7 9880.09 760.971   9
   0  10   7 9918.44 729.658   3
   0 -10  -7 9991.16 695.038  10
   0 -10  -7 11667.0 797.909   6
   0  10   8 27588.6 1581.60   3
   0 -10  -8 26149.7 1536.81  10
   0  10   8 26658.1 1613.90   9
   0 -10  -8 27938.7 1633.09   6
   0  10   9 38164.1 2091.40   3
   0  10   9 36960.8 2137.27   9
   0 -10  -9 36251.0 2133.03   6
   0 -10 -10 52080.3 2841.79   6
   0  10  10 54534.6 2851.29   9
   0  10  10 47485.3 2754.89   3
   0  10  11 725.144 321.917   9
   0 -10 -11 687.370 303.664   6
   0 -10 -12 672.626 323.552   6
   0  10  12 782.593 308.784   9
   0  10  13 492.016 297.684   9
   0 -10 -13 926.223 322.785   6
   0  10  14 1018.47 342.798   9
   0 -10 -14 968.944 347.761   6
   0 -11   5 1476.87 413.638  10
   0  11  -5 1159.43 389.384   4
   0  11  -4 1946.40 359.211   4
   0 -11   4 1416.03 345.864  10
   0 -11   3 932.210 303.666  10
   0  11  -3 124.521 303.926   4
   0 -11   2 8939.15 709.974  10
   0  11  -2 7828.41 656.242   4
   0 -11   1 2192.92 358.750  10
   0  11  -1 2092.00 350.249   4
   0 -11   1 1544.78 276.902   1
   0  11   0-47.6638 267.641   4
   0  11   0-133.610 334.116   3
   0 -11   0 9.24278 272.822  10
   0 -11   0 80.6246 229.525   1
   0  11   1 4700.46 449.248   4
   0 -11  -1 4129.32 412.941   1
   0  11   1 6304.82 541.699   3
   0 -11  -1 5982.12 504.623  10
   0 -11  -2 6830.43 564.707  10
   0 -11  -2 7049.08 524.160   1
   0  11   2 7872.68 641.255   3
   0  11   2 6294.39 529.990   4
   0  11   3 12.3751 282.358   3
   0  11   3 252.833 227.092   4
   0 -11  -3 31.9508 237.675  10
   0 -11  -3 143.830 207.280   1
   0  11   4 17133.8 1078.96   4
   0  11   4 18985.9 1207.38   3
   0 -11  -5 2291.25 321.409  10
   0  11   5 2071.42 351.783   3
   0 -11  -6 15166.6 1010.54   6
   0 -11  -6 13476.3 912.977  10
   0  11   6 13603.2 978.973   9
   0  11   6 15766.6 984.111   3
   0  11   7 24876.6 1519.98   3
   0 -11  -7 24323.5 1470.42  10
   0 -11  -7 25613.1 1564.79   6
   0  11   7 28071.9 1585.67   9
   0 -11  -8 18087.7 1107.95  10
   0 -11  -8 19796.2 1215.76   6
   0  11   8 19261.0 1215.46   9
   0  11   8 16343.0 1138.07   3
   0  11   9 23196.7 1453.46   9
   0  11   9 23482.2 1389.36   3
   0 -11  -9 23417.7 1454.68   6
   0 -11  -9 22654.8 1342.84  10
   0  11  10 616.668 327.871   9
   0  11  10 398.638 272.249   3
   0 -11 -10 308.117 306.944   6
   0  11  11 3972.44 421.243   3
   0 -11 -11 4359.55 503.707   6
   0  11  11 4246.57 498.639   9
   0 -11 -12 1584.33 360.796   6
   0  11  12 1835.39 343.471   9
   0 -11 -13 7254.32 671.766   6
   0  11  13 8875.83 709.068   9
   0  12  -4 658.517 330.904   4
   0 -12   4 432.802 366.498  10
   0  12  -3 5118.43 529.488   4
   0 -12   3 5460.41 546.458  10
   0 -12   2 948.122 346.346  10
   0  12  -2 1528.92 359.655   4
   0  12  -1 12567.4 838.720   4
   0 -12   1 11129.5 861.383  10
   0 -12   0 3290.17 423.577  10
   0  12   0 4288.93 429.259   4
   0 -12   0 3239.73 348.898   1
   0  12   0 4322.50 508.145   3
   0 -12  -1 10531.2 746.287  10
   0  12   1 8055.24 652.609   4
   0 -12  -1 9375.74 646.066   1
   0  12   1 10367.3 785.193   3
   0 -12  -2 14468.8 947.804  10
   0  12   2 15338.1 995.493   3
   0 -12  -2 13964.8 869.201   1
   0  12   2 12583.7 870.594   4
   0 -12  -3 4378.12 438.282  10
   0 -12  -3 3129.85 332.938   1
   0  12   3 3279.57 438.503   3
   0  12   4 17590.5 1176.41   3
   0 -12  -4 18062.7 1129.21  10
   0  12   5 5176.81 542.242   3
   0  12   5 6157.99 568.475   9
   0 -12  -5 5097.81 478.247  10
   0  12   6 937.214 298.060   3
   0 -12  -6 1355.88 277.958  10
   0  12   6 1048.41 296.819   9
   0 -12  -7 3795.64 479.744   6
   0  12   7 3029.99 425.543   3
   0  12   7 4428.83 476.367   9
   0 -12  -7 3111.59 360.017  10
   0  12   8 1818.02 327.323   3
   0  12   8 1892.70 364.729   9
   0 -12  -8 1702.69 371.098   6
   0 -12  -8 1544.80 267.930  10
   0 -12  -9 2209.80 299.012  10
   0  12   9 2651.05 384.113   3
   0  12   9 2744.57 394.431   9
   0 -12  -9 2125.12 404.971   6
   0 -12 -10-114.101 348.257   6
   0  12  10-44.2935 369.113   9
   0  12  10 336.351 299.243   3
   0 -12 -11 1511.66 379.211   6
   0  12  11 1113.38 363.135   9
   0  12  11 664.247 287.382   3
   0  12  12-23.3113 332.700   9
   0 -12 -12 272.864 335.288   6
   0  13  -1-732.761 318.323   4
   0 -13   1-115.512 359.735  10
   0 -13   0 612.525 345.825  10
   0  13   0 842.557 285.089   4
   0  13   1 1306.92 371.713   3
   0 -13  -1 1140.38 320.106  10
   0  13   2 2716.00 442.783   3
   0 -13  -2 2221.21 369.490  10
   0 -13  -3-61.7501 284.709  10
   0  13   3-32.0167 363.909   3
   0 -13  -4 1290.56 290.108  10
   0  13   4 402.485 346.999   3
   0 -13  -5 5032.19 453.654  10
   0  13   5 4304.23 488.068   3
   0  13   5 4559.65 536.850   9
   0  13   6 516.033 359.523   9
   0 -13  -6 610.124 270.948  10
   0  13   6 583.085 347.563   3
   0 -13  -7 5321.31 490.371  10
   0  13   7 7200.25 634.991   9
   0  13   7 7070.81 587.574   3
   0  13   8 162.592 304.967   3
   0  13   8-206.990 386.054   9
   0 -13  -8-270.228 382.459   6
   0 -13  -8 432.202 257.095  10
   0 -13  -9 2763.82 429.681   6
   0  13   9 3348.98 488.814   9
   0  13   9 4177.36 442.218   3
   0  13  10 12879.7 1001.79   9
   0 -13 -10 15424.1 1014.72   6
   0  13  10 13106.7 908.068   3
   0 -14  -2 1190.79 364.772  10
   0  14   2 813.857 353.936   3
   0  14   3 6558.84 666.794   3
   0 -14  -3 8367.53 648.492  10
   0 -14  -4 959.607 306.566  10
   0  14   4 1209.36 372.683   3
   0  14   5 286.661 351.573   3
   0  14   5 128.033 384.469   9
   0 -14  -5-16.9642 302.143  10
   0  14   6 4458.93 512.786   9
   0 -14  -6 3538.86 392.889  10
   0  14   6 2749.71 425.522   3
   0  14   7 825.606 348.486   9
   0  14   7 265.418 357.113   3
   0  14   8 70.0471 344.244   3
   0  14   8 587.590 403.949   9
  -1  13   9 2782.18 460.404   9
   1 -13  -9 3971.36 467.539   6
  -1  13   8 309.873 350.313   9
   1 -13  -8 88.1108 374.778   6
  -1  13   8 419.883 269.634   3
   1 -13  -7 476.958 342.495   6
  -1  13   7 1565.72 406.087   9
  -1  13   7 809.107 317.603   3
  -1  13   6 4995.04 515.616   3
  -1  13   6 5696.62 622.064   9
   1 -13  -6 6270.56 607.673   6
  -1  13   5 3848.20 516.936   9
  -1  13   5 2595.97 411.234   3
  -1  13   4 8921.00 758.286   9
   1 -13  -4 7596.53 627.783   1
   1 -13  -3 2385.12 359.955   1
  -1  13   3 3534.45 468.822   9
  -1  13   2 8279.30 713.207   9
   1 -13  -2 6549.73 571.774   1
   1 -13  -2 7459.58 572.819  10
   1 -13  -1 4388.45 417.154  10
   1 -13  -1 2701.70 365.386   1
  -1  12  11 1709.19 377.128   9
   1 -12 -11 1306.89 384.339   6
  -1  12  10 3600.74 510.911   9
   1 -12 -10 3538.71 484.783   6
   1 -12  -9 3414.35 470.385   6
  -1  12   9 3527.24 461.289   9
  -1  12   8 3704.95 500.923   9
   1 -12  -8 2908.32 452.915   6
  -1  12   8 3585.66 372.158   3
  -1  12   7 1814.94 312.111   3
  -1  12   7 2369.62 411.252   9
   1 -12  -7 2185.17 380.847   6
   1 -12  -6 19574.9 1232.78   6
  -1  12   6 17253.8 1140.90   3
  -1  12   6 17453.0 1229.27   9
  -1  12   5 46.5761 357.623   9
  -1  12   5 310.355 317.330   3
   1 -12  -5-33.5420 311.510   6
  -1  12   4 668.495 324.304   9
  -1  12   4 374.029 301.035   3
   1 -12  -3-131.529 233.740  10
  -1  12   3-48.8930 317.751   9
   1 -12  -3 104.099 291.798   1
   1 -12  -2-121.103 243.093  10
   1 -12  -2 124.728 306.833   1
  -1  12   2-54.4516 343.641   9
   1 -12  -1 6355.71 563.077   1
   1 -12  -1 6536.21 546.123  10
   1 -12   0 6019.04 524.971  10
   1 -12   0 6105.87 548.014   1
   1 -12   1 368.943 292.583  10
   1 -12   1 591.096 312.385   1
   1 -12   2 127.393 309.811   1
   1 -12   2 107.292 296.983  10
  -1  11  12 12379.0 935.124   9
   1 -11 -12 10763.2 891.131   6
   1 -11 -11 31334.7 1886.87   6
  -1  11  11 30643.6 1893.94   9
  -1  11  10 19569.4 1275.16   9
   1 -11 -10 18514.4 1275.81   6
   1 -11  -9 17747.9 1196.14   6
  -1  11   9 16627.3 1175.75   9
  -1  11   8 3266.69 465.304   9
  -1  11   8 2967.44 352.410   3
   1 -11  -8 3234.28 446.844   6
  -1  11   7 366.793 257.710   3
   1 -11  -7 284.850 331.117   6
  -1  11   7 86.3812 347.751   9
  -1  11   6-43.3845 288.187   9
   1 -11  -6 202.533 335.419   6
  -1  11   6-496.379 276.072   3
  -1  11   5 182.505 341.057   9
  -1  11   5 70.9804 271.916   3
   1 -11  -5 307.244 221.249   5
   1 -11  -5 789.785 292.683   6
   1 -11  -5 578.521 193.162  10
   1 -11  -4 28102.4 1648.10   5
  -1  11   4 31051.6 1786.51   9
   1 -11  -4 27047.5 1632.86  10
  -1  11   4 33127.7 1757.10   3
   1 -11  -4 31252.5 1777.21   6
  -1  11   3 3546.70 468.975   9
   1 -11  -3 3863.96 369.153  10
   1 -11  -3 3709.82 361.656   5
   1 -11  -2 1067.26 223.693   5
   1 -11  -2 2219.43 292.972  10
   1 -11  -2 2014.52 315.025   1
   1 -11  -1 539.189 271.094   1
   1 -11  -1 1351.77 258.039  10
   1 -11   0 19.4380 289.770   1
   1 -11   0 48.6169 248.460  10
  -1  11  -1 51.1344 255.957   4
   1 -11   1-41.7329 289.631   1
   1 -11   1 93.9830 275.517  10
  -1  11  -2 1759.82 317.765   4
   1 -11   2 2309.51 353.300  10
   1 -11   2 2067.19 353.976   1
  -1  11  -3 2637.70 379.111   4
   1 -11   3 3428.31 410.611  10
   1 -11   4 1843.14 376.430  10
  -1  11  -4 2407.03 365.402   4
  -1  10  13 4545.99 545.313   9
   1 -10 -13 5248.59 555.476   6
   1 -10 -12 5767.71 590.396   6
  -1  10  12 5354.29 574.560   9
   1 -10 -11-98.9168 334.573   6
  -1  10  11-157.761 338.141   9
  -1  10  10 17165.2 1137.02   9
   1 -10 -10 15373.5 1118.20   6
   1 -10  -9 44306.5 2433.70   6
  -1  10   9 39875.2 2283.14   3
  -1  10   9 44254.4 2436.04   9
   1 -10  -8 15797.5 1087.58   6
  -1  10   8 15503.8 989.595   3
  -1  10   8 17565.8 1113.30   9
  -1  10   7 1621.07 293.356   3
  -1  10   7 2688.65 384.149   9
   1 -10  -7 2573.35 370.829   6
  -1  10   6 459.035 236.394   3
   1 -10  -6 503.361 268.108   6
   1 -10  -6 631.065 156.928  10
  -1  10   6 719.868 280.625   9
  -1  10   5 35.2667 250.353   3
   1 -10  -5 361.708 303.029   6
   1 -10  -5-258.857 165.034  10
  -1  10   5-127.258 248.352   9
  -1  10   4 2227.22 341.600   9
   1 -10  -4 2266.26 257.743  10
   1 -10  -4 1946.63 277.471   5
   1 -10  -4 2180.69 371.347   6
  -1  10   4 2329.35 333.227   3
   1 -10  -3 152.744 209.419   5
  -1  10   3 546.524 303.989   9
   1 -10  -3 179.760 188.777  10
  -1  10   3 338.771 270.984   3
   1 -10  -3 89.6855 306.523   6
   1 -10  -2 638.023 211.282  10
   1 -10  -2 318.513 207.011   5
   1 -10  -1 43538.7 2327.89  10
   1 -10  -1 42941.5 2304.53   5
   1 -10  -1 43313.9 2366.83   1
  -1  10   1 40113.2 2268.63   4
   1 -10   0 116.128 268.615   1
  -1  10   0 98.3792 224.572   4
   1 -10   0 119.836 236.478  10
   1 -10   0-15.6722 226.207   5
   1 -10   1 139.611 253.963  10
  -1  10  -1 103.656 240.132   4
   1 -10   1-46.8826 270.510   1
   1 -10   1-90.4349 227.743   5
   1 -10   2 167.237 274.533  10
   1 -10   2 558.919 242.937   5
  -1  10  -2 243.896 278.451   4
   1 -10   2 212.776 291.003   1
   1 -10   3 187.160 316.013   1
   1 -10   3 18.7813 260.970   5
  -1  10  -3 130.253 266.572   4
   1 -10   3 228.095 291.847  10
  -1  10  -4 3414.02 420.950   4
   1 -10   4 4320.85 472.503  10
   1 -10   4 2505.80 365.774   5
  -1  10  -5 736.558 300.345  11
   1 -10   5 762.408 318.461  10
  -1  10  -5 666.724 324.486   4
  -1  10  -6 15180.1 1001.78  11
   1 -10   6 15392.5 1051.28  10
  -1  10  -6 14430.5 1031.55   4
  -1   9  14 3044.57 486.383   9
   1  -9 -14 3841.65 481.604   6
  -1   9  13 380.780 369.059   9
   1  -9 -13 31.8989 342.125   6
   1  -9 -12 3909.35 484.161   6
  -1   9  12 4463.71 520.966   9
   1  -9 -11 10459.9 840.913   6
  -1   9  11 11584.7 866.764   9
  -1   9  10 17083.6 1147.18   9
   1  -9 -10 16259.0 1116.54   6
  -1   9   9 27477.9 1612.08   9
   1  -9  -9 28791.8 1621.02   6
  -1   9   9 24500.4 1466.78   3
   1  -9  -8 13230.0 958.172   6
  -1   9   8 14229.3 866.650   3
  -1   9   8 14225.1 963.495   9
   1  -9  -7 1562.86 186.854  10
   1  -9  -7 1272.05 294.353   6
  -1   9   7 1772.77 269.972   3
  -1   9   7 1226.02 330.284   9
  -1   9   6-77.6292 275.416   9
   1  -9  -6 289.625 131.796  10
   1  -9  -6 39.5079 274.793   6
  -1   9   6 269.153 212.541   3
   1  -9  -5-58.9217 259.503   6
  -1   9   5-152.547 229.323   3
  -1   9   5-33.5575 231.391   9
   1  -9  -5-25.2354 137.227  10
   1  -9  -4 196.551 236.580   6
  -1   9   4 68.3642 242.675   3
  -1   9   4 73.2079 246.362   9
   1  -9  -4 202.460 149.194  10
   1  -9  -3 10564.9 717.026   6
  -1   9   3 10342.3 717.054   9
   1  -9  -3 9583.12 615.707  10
   1  -9  -3 8999.36 635.811   5
  -1   9   3 8492.94 556.428   4
  -1   9   3 9388.20 679.398   3
   1  -9  -2 226.942 188.677  10
  -1   9   2 170.910 162.374   4
   1  -9  -2 78.0669 203.061   5
   1  -9  -2 438.055 269.699   6
   1  -9  -1 5836.55 507.718   1
   1  -9  -1 5906.12 461.334  10
   1  -9  -1 5493.04 455.878   5
  -1   9   1 5305.19 425.761   4
   1  -9   0 39838.3 2116.73  10
   1  -9   0 37000.4 2138.50   1
   1  -9   0 37107.3 2088.06   5
  -1   9   0 38108.6 2083.01   4
   1  -9   1 18682.9 1205.99   1
   1  -9   1 18963.6 1155.50   5
   1  -9   1 20787.3 1197.39  10
  -1   9  -1 19197.0 1166.33   4
   1  -9   2 11912.4 806.239  10
  -1   9  -2 11939.8 792.522   4
   1  -9   2 11575.7 768.371   5
   1  -9   2 10049.2 793.183   1
   1  -9   3 7462.17 586.843  10
   1  -9   3 5681.54 570.069   1
  -1   9  -3 6843.33 573.316   4
   1  -9   3 5585.38 529.916   5
  -1   9  -3 7986.68 580.034  11
   1  -9   4 1407.18 322.035  10
  -1   9  -4 791.858 297.800   4
  -1   9  -4 275.356 273.268  11
   1  -9   4 727.525 282.948   5
   1  -9   5 451.737 291.047   5
   1  -9   5 588.163 298.460  10
  -1   9  -5 235.826 298.719   4
  -1   9  -5 287.868 262.631  11
   1  -9   6 2030.53 372.772   5
   1  -9   6 2757.12 408.039  10
  -1   9  -6 2726.07 378.860  11
  -1   9  -6 2944.34 424.370   4
  -1   9  -7 2084.22 336.728  11
   1  -9   7 2591.20 370.824   5
   1  -9   7 2364.92 439.788  10
  -1   8  14 4451.01 521.710   9
   1  -8 -14 5544.49 538.100   6
  -1   8  13 3858.52 471.986   9
   1  -8 -13 3315.65 476.771   6
  -1   8  12-94.5600 315.661   9
   1  -8 -12 66.0599 341.021   6
  -1   8  11 10322.1 815.878   9
   1  -8 -11 10475.0 805.063   6
  -1   8  10 3924.23 472.492   9
   1  -8 -10 4305.00 493.961   6
   1  -8  -9 20413.2 1228.87   6
  -1   8   9 19387.7 1202.65   9
  -1   8   9 17744.4 1071.38   3
  -1   8   8 10579.6 757.134   9
   1  -8  -8 11226.2 765.022   6
  -1   8   8 9071.92 635.978   3
   1  -8  -7 5839.97 543.719   6
  -1   8   7 5547.11 512.401   9
  -1   8   7 6438.36 465.280   3
   1  -8  -6 6630.86 548.297   6
   1  -8  -6 6061.55 423.844  10
  -1   8   6 7232.67 504.079   3
  -1   8   6 6987.70 567.730   9
  -1   8   5 23486.9 1368.44   9
  -1   8   5 22559.5 1315.19   3
   1  -8  -5 22133.4 1252.10  10
   1  -8  -5 24089.2 1376.51   6
  -1   8   4 2667.41 348.457   9
   1  -8  -4 2705.17 252.159  10
   1  -8  -4 3005.96 343.662   6
  -1   8   4 2732.07 199.390   4
  -1   8   4 2330.35 297.258   3
   1  -8  -3 2266.10 314.841   6
  -1   8   3 1613.48 181.064   4
  -1   8   3 2337.69 325.973   9
   1  -8  -3 1810.91 216.541  10
  -1   8   3 1913.35 297.492   3
  -1   8   2 1566.39 203.216   4
   1  -8  -2 1940.55 285.273   6
   1  -8  -2 1955.61 232.772  10
   1  -8  -2 1542.45 245.583   5
  -1   8   2 1859.36 293.086   3
   1  -8  -1 34583.8 1848.40   5
  -1   8   1 31867.3 1800.32   4
   1  -8  -1 33912.9 1832.51  10
  -1   8   0 3666.66 356.428   4
   1  -8   0 3805.85 361.971  10
   1  -8   0 3456.71 361.116   5
   1  -8   0 4512.60 423.938   1
   1  -8   1 131158. 7010.83   5
   1  -8   1 139752. 7031.29  10
   1  -8   1 133594. 7049.17   1
  -1   8  -1 137520. 7010.75   4
  -1   8  -2 27669.5 1649.96  11
   1  -8   2 30589.3 1660.69  10
   1  -8   2 27182.4 1653.74   1
   1  -8   2 28332.8 1625.85   5
  -1   8  -2 28809.3 1636.49   4
  -1   8  -3 5315.74 494.679   4
  -1   8  -3 4958.44 487.284  11
   1  -8   3 5785.55 506.787  10
   1  -8   3 5851.89 513.268   1
   1  -8   3 5281.57 475.125   5
  -1   8  -4 15649.6 1030.90   4
   1  -8   4 15137.7 1000.86   5
   1  -8   4 15886.1 1037.00  10
  -1   8  -4 16361.5 1029.79  11
  -1   8  -5 5423.51 498.603  11
   1  -8   5 5167.55 504.236   5
  -1   8  -5 4504.07 512.508   4
   1  -8   5 5738.05 539.291  10
   1  -8   6 191.985 305.641   5
   1  -8   6 404.638 326.489  10
  -1   8  -6 151.449 350.894   4
  -1   8  -6 329.841 278.169  11
  -1   8  -7 7740.82 620.424  11
   1  -8   7 7081.99 661.337  10
   1  -8   7 7433.95 642.625   5
  -1   8  -8 2641.27 402.623  11
   1  -8   8 1995.11 376.921  10
   1  -8   8 1953.71 408.136   5
  -1   8  -9 5831.30 565.821  11
   1  -8   9 4953.20 560.065   5
   1  -7 -15 6464.87 643.658   6
  -1   7  15 8361.26 687.791   9
   1  -7 -14 263.073 364.336   6
  -1   7  14 123.610 333.096   9
   1  -7 -13 1327.73 347.392   6
  -1   7  13 1043.48 324.724   9
   1  -7 -12 303.443 285.214   6
  -1   7  12 132.000 306.897   9
   1  -7 -11 73.1769 289.073   6
  -1   7  11 129.477 294.379   9
  -1   7  10 448.359 263.025   9
   1  -7 -10 337.829 273.136   6
   1  -7  -9 2380.15 357.346   6
  -1   7   9 1797.11 215.516   3
  -1   7   9 2653.84 375.390   9
  -1   7   8 14899.4 986.447   9
   1  -7  -8 17018.9 1018.20   6
  -1   7   8 14887.9 893.758   3
  -1   7   7 7129.53 575.402   9
  -1   7   7 7025.04 490.964   3
   1  -7  -7 8145.64 602.140   6
   1  -7  -6 10426.1 740.325   6
  -1   7   6 10765.1 752.034   9
  -1   7   6 11609.9 692.122   3
   1  -7  -6 10849.4 634.265  10
   1  -7  -5 19790.2 1151.53   6
   1  -7  -5 18542.6 1039.49  10
  -1   7   5 17223.4 1133.35   9
  -1   7   5 20330.5 1100.85   3
   1  -7  -4 21568.3 1267.62   6
  -1   7   4 20735.8 1118.59   4
  -1   7   4 21311.0 1268.43   9
   1  -7  -4 22619.9 1177.72  10
  -1   7   4 22494.5 1238.03   3
  -1   7   3 15148.3 922.894   9
   1  -7  -3 14522.7 835.905  10
   1  -7  -3 14889.8 917.149   6
  -1   7   3 14603.2 889.055   3
  -1   7   3 14306.7 795.736   4
  -1   7   2 1568.04 252.478   3
   1  -7  -2 1386.25 194.210  10
  -1   7   2 1603.19 261.481   9
   1  -7  -2 1649.48 265.909   6
  -1   7   2 1859.94 190.685   4
   1  -7  -2 1468.38 232.373   5
   1  -7  -1 1171.93 194.653  10
   1  -7  -1 1453.50 260.130   6
  -1   7   1 1519.96 200.662   4
   1  -7  -1 1458.71 230.944   5
   1  -7   0 6792.83 501.011   1
   1  -7   0 5066.10 433.464  10
   1  -7   0 5936.97 457.500   5
  -1   7   0 5985.76 436.861   4
   1  -7   1 19494.2 1093.98   1
  -1   7  -1 16352.9 914.070   8
  -1   7  -1 18429.4 1080.02  11
  -1   7  -1 19670.6 1052.30   4
   1  -7   1 18460.2 1055.75  10
   1  -7   1 18773.1 1057.71   5
  -1   7  -2 124909. 6454.81  11
   1  -7   2 127752. 6446.46  10
   1  -7   2 123364. 6456.03   1
  -1   7  -2 126038. 6434.98   4
   1  -7   2 118264. 6425.94   5
  -1   7  -3 9202.53 664.394   4
   1  -7   3 8254.91 670.166   1
   1  -7   3 9696.79 664.972  10
  -1   7  -3 8826.47 649.225  11
   1  -7   3 8649.34 642.508   5
   1  -7   4 21696.7 1239.03  10
   1  -7   4 18505.9 1219.26   1
  -1   7  -4 19630.5 1215.04  11
  -1   7  -4 20259.4 1221.39   4
   1  -7   4 18885.8 1195.71   5
  -1   7  -5 1676.10 348.929   4
  -1   7  -5 2325.63 334.133  11
   1  -7   5 1434.31 334.958   5
  -1   7  -6 240.797 320.375   4
   1  -7   6 11.7793 330.130   5
  -1   7  -6 46.2735 267.540  11
  -1   7  -7 914.809 275.755  11
   1  -7   7 438.354 322.615   5
   1  -7   8 10705.4 821.956   5
  -1   7  -8 10844.4 807.719  11
  -1   7  -9 8514.30 676.358  11
   1  -7   9 8029.45 703.398   5
   1  -7  10 22259.3 1440.00   5
  -1   7 -10 24792.0 1467.84  11
   1  -6 -15 9644.66 787.017   6
  -1   6  15 10553.6 812.215   9
   1  -6 -14 5547.86 573.591   6
  -1   6  14 6793.04 606.920   9
   1  -6 -13 338.122 336.104   6
  -1   6  13 168.788 300.346   9
  -1   6  12 579.567 279.485   9
   1  -6 -12 885.066 304.053   6
   1  -6 -11 4671.22 481.794   6
  -1   6  11 3176.74 430.921   9
  -1   6  10 28303.0 1628.14   9
   1  -6 -10 26494.7 1622.64   6
  -1   6   9 6228.20 429.386   3
   1  -6  -9 6482.97 562.845   6
  -1   6   8 7728.00 505.796   3
   1  -6  -8 8912.64 641.796   6
  -1   6   8 8515.67 629.278   9
  -1   6   7 205.023 241.313   9
  -1   6   7 181.548 136.035   3
   1  -6  -7 197.689 221.495   6
  -1   6   7 187.559 76.1235  10
   1  -6  -6 1674.59 275.903   6
  -1   6   6 1374.99 121.048  10
  -1   6   6 1626.41 267.368   9
  -1   6   6 1748.08 196.399   3
   1  -6  -5 12566.4 795.598   6
   1  -6  -5 11788.1 689.446  10
  -1   6   5 11581.1 731.273   3
  -1   6   5 12740.3 668.553  10
  -1   6   5 13309.8 801.881   9
   1  -6  -4 104.873 96.2993  10
  -1   6   4 545.217 202.348   9
  -1   6   4 315.307 165.859   3
   1  -6  -4 178.536 194.937   6
  -1   6   3 92201.1 4629.65   9
   1  -6  -3 92480.5 4624.66   6
   1  -6  -3 87669.3 4550.72  10
  -1   6   3 81127.5 4587.89   3
  -1   6   3 89619.2 4513.00   4
   1  -6  -2 15580.0 846.267  10
  -1   6   2 13813.7 878.508   3
  -1   6   2 15008.6 809.082   8
  -1   6   2 14226.2 895.204   9
  -1   6   2 15217.2 821.069   4
   1  -6  -2 14636.0 796.663   4
   1  -6  -2 15447.2 903.579   6
   1  -6  -1 27801.5 1599.47   5
   1  -6  -1 28863.7 1572.01  10
  -1   6   1 29490.9 1557.46   4
   1  -6  -1 30011.1 1614.28   6
   1  -6   0 24065.3 1502.93   5
   1  -6   0 28049.2 1525.88   6
  -1   6   0 28379.8 1489.86   4
   1  -6   0 28470.5 1503.93  10
   1  -6   1 15632.2 972.660   1
  -1   6  -1 18977.6 964.831   4
  -1   6  -1 15989.4 968.169  11
   1  -6   1 16336.0 957.700   5
  -1   6  -1 15330.4 828.084   8
   1  -6   1 16866.5 953.932  10
  -1   6  -2 9072.99 624.039  11
   1  -6   2 9598.42 612.957  10
   1  -6   2 8316.51 599.867   5
   1  -6   2 9097.42 625.891   1
  -1   6  -2 8420.05 455.980   8
  -1   6  -2 9856.70 615.868   4
   1  -6   3 26344.1 1476.45   5
   1  -6   3 23914.7 1483.75   1
  -1   6  -3 26541.6 1488.13  11
  -1   6  -3 25589.2 1321.17   8
  -1   6  -3 26990.4 1485.16   4
   1  -6   4 63890.9 3410.99   5
   1  -6   4 63179.1 3424.46   1
  -1   6  -4 62481.0 3410.63  11
  -1   6  -4 65252.2 3423.79   4
   1  -6   5 90493.0 4873.84   5
  -1   6  -5 92884.7 4890.59  11
  -1   6  -5 94356.3 4896.00   4
   1  -6   6 325.347 312.521   5
  -1   6  -6 426.073 282.596   4
  -1   6  -6 431.337 254.633  11
   1  -6   7 5981.74 570.829   5
  -1   6  -7 6897.16 572.314  11
  -1   6  -8 1383.17 290.680  11
   1  -6   8 1204.69 373.258   5
   1  -6   9 589.741 366.033   5
  -1   6  -9 814.615 284.020  11
   1  -6  10 2144.33 407.917   5
  -1   6 -10 2025.99 359.364  11
   1  -6  11 777.124 427.552   5
  -1   6 -11 387.129 325.584  11
  -1   5  15 13613.4 993.073   9
   1  -5 -15 15062.5 1015.68   6
   1  -5 -14 7719.44 648.623   6
  -1   5  14 7471.85 660.430   9
  -1   5  13 5603.63 556.954   9
   1  -5 -13 6403.43 594.042   6
   1  -5 -12 4794.52 512.632   6
  -1   5  12 5315.19 511.779   9
   1  -5 -11-69.8043 298.016   6
  -1   5  11 163.374 264.759   9
   1  -5 -10-40.3589 249.266   6
  -1   5  10-111.080 258.493   9
   1  -5  -9 18238.8 1141.87   6
  -1   5   9 18427.9 1135.03   9
  -1   5   8 17973.0 835.221   9
   1  -5  -8 16024.9 805.916   6
  -1   5   7 8661.58 459.558   4
  -1   5   7 8715.49 515.507   3
   1  -5  -7 8851.16 614.223   6
  -1   5   7 8231.90 473.805  10
  -1   5   7 9067.31 621.813   9
   1  -5  -6 3699.32 338.877   6
  -1   5   6 3153.46 251.948   3
  -1   5   6 3918.99 351.422   9
  -1   5   6 2981.44 199.374  10
  -1   5   5 2137.39 205.178   3
   1  -5  -5 2460.50 284.967   6
  -1   5   5 2416.68 284.430   9
  -1   5   5 1901.94 143.976  10
  -1   5   4 131510. 6857.60  10
   1  -5  -4 140974. 6964.41   6
   1  -5  -4 136157. 6871.74  10
  -1   5   4 142176. 6967.93   9
  -1   5   4 133564. 6910.98   3
   1  -5  -3 15095.8 848.888   6
  -1   5   3 13425.8 836.333   9
   1  -5  -3 15250.7 768.328  10
  -1   5   3 11676.8 795.895   3
   1  -5  -2 14739.7 807.920   6
   1  -5  -2 13370.5 741.385  10
  -1   5   2 13565.2 719.221   4
   1  -5  -2 12695.0 705.288   4
  -1   5   2 12786.0 779.325   3
  -1   5   2 13393.0 801.799   9
  -1   5   2 13301.6 726.458   8
   1  -5  -1 5455.13 426.917   5
   1  -5  -1 6201.84 438.532   6
  -1   5   1 6688.22 357.023   8
   1  -5  -1 6375.40 401.527  10
   1  -5  -1 6087.37 364.894   4
  -1   5   1 5513.81 380.726   4
   1  -5   0 675.477 151.158  10
   1  -5   0 256.297 161.470   6
  -1   5   0 313.063 136.867   4
   1  -5   0 319.402 165.069   5
  -1   5   0 544.765 187.623  11
   1  -5   1 34584.2 1956.60   1
   1  -5   1 33013.2 1936.64   5
  -1   5  -1 38799.4 1970.22  11
  -1   5  -1 37811.8 1937.20   4
  -1   5  -2 555.239 189.306  11
   1  -5   2 526.267 196.865   1
  -1   5  -2 495.290 193.651   4
   1  -5   2 360.477 198.407   5
  -1   5  -3 7736.68 528.848   4
   1  -5   3 5966.94 504.653   5
   1  -5   3 7036.32 532.875   1
  -1   5  -3 7163.91 524.165  11
  -1   5  -4 37152.5 2000.15  11
   1  -5   4 34856.0 1986.22   5
   1  -5   4 34883.0 1999.71   1
  -1   5  -4 36619.6 1996.87   4
  -1   5  -5 5489.87 479.064   4
  -1   5  -5 5117.41 464.504  11
   1  -5   5 4612.71 464.822   5
  -1   5  -6 263.951 222.387  11
   1  -5   6-56.3914 331.707   5
   1  -5   7 6573.67 599.773   5
  -1   5  -7 6051.36 536.592  11
  -1   5  -8 4513.59 478.322  11
   1  -5   8 5316.90 544.949   5
  -1   5  -9 417.360 294.081  11
   1  -5   9 726.242 379.717   5
   1  -5  10 550.731 423.770   5
  -1   5 -10 561.662 300.222  11
  -1   5 -11 1317.39 302.905  11
   1  -5  11 982.062 383.773   5
   1  -4 -15 5781.66 560.395   6
  -1   4  15 6483.08 588.364   9
   1  -4 -14 27260.7 1724.69   6
  -1   4  14 31060.8 1763.96   9
   1  -4 -13 154.825 327.624   6
  -1   4  13 434.649 302.154   9
   1  -4 -12 1865.72 326.044   6
  -1   4  12 1177.23 276.129   9
  -1   4  11 784.305 263.417   9
   1  -4 -11 430.082 293.214   6
  -1   4  10 898.237 248.252   9
   1  -4 -10 369.955 248.475   6
  -1   4  10 475.149 107.352   2
  -1   4   9 3407.38 248.777   2
   1  -4  -9 3623.75 396.249   6
  -1   4   9 3641.56 370.008   9
  -1   4   8 33964.9 1449.69  10
  -1   4   8 33367.9 1613.89   9
   1  -4  -8 33078.7 1612.85   6
  -1   4   7 44369.2 2403.94  10
  -1   4   7 49815.5 2536.97   9
   1  -4  -7 49603.5 2540.27   6
  -1   4   7 47942.8 2404.70   4
   1  -4  -6 619.184 216.966   6
  -1   4   6 762.666 90.3145  10
  -1   4   6 522.784 210.592   9
  -1   4   6 806.119 75.1780   4
  -1   4   6 1030.58 119.658   3
  -1   4   5 704.904 116.600   3
  -1   4   5 701.823 75.2230  10
  -1   4   5 825.675 189.485   9
   1  -4  -5 889.235 199.277   6
   1  -4  -5 897.510 105.515   2
   1  -4  -4 5.02470 53.6763  10
   1  -4  -4-24.1613 177.278   6
  -1   4   4-6.53442 159.945   9
  -1   4   4-3.15714 106.229   3
   1  -4  -4-34.2391 82.1754   2
  -1   4   4 6.39552 46.5110  10
   1  -4  -3 4422.06 263.974  10
  -1   4   3 4465.99 352.165   9
  -1   4   3 4425.08 303.762   3
  -1   4   3 4373.51 295.878   8
   1  -4  -3 4431.74 354.883   6
   1  -4  -2 9588.57 573.027   6
   1  -4  -2 8993.94 507.921  10
  -1   4   2 9418.31 569.250   9
  -1   4   2 9542.35 514.218   8
  -1   4   2 9193.55 547.562   3
   1  -4  -2 8644.25 484.135   4
   1  -4  -1 94104.6 4736.58   6
  -1   4   1 92774.4 4671.72   8
   1  -4  -1 91097.6 4699.05  10
   1  -4  -1 90736.5 4675.85   4
  -1   4   1 90415.6 4735.83   9
   1  -4   0 31951.1 1784.19   4
  -1   4   0 37341.0 1858.10  11
   1  -4   0 32297.8 1836.42   5
  -1   4   0 34627.8 1748.70   8
  -1   4   0 34599.5 1803.66   4
   1  -4   0 35291.6 1828.66   6
  -1   4  -1 60855.6 3028.17   4
  -1   4  -1 58771.3 3060.08  11
   1  -4   1 58590.6 3052.85   1
   1  -4   1 53588.9 3039.06   5
   1  -4   2 2227.55 269.217   1
  -1   4  -2 2460.64 256.737  11
   1  -4   2 2325.49 261.386   5
  -1   4  -2 1958.35 243.318   4
  -1   4  -3 114681. 5633.61  11
   1  -4   3 109767. 5619.15   5
  -1   4  -3 104766. 5520.77   7
  -1   4  -3 110974. 5616.95   4
   1  -4   3 110987. 5629.06   1
   1  -4   4 980.968 240.990   1
   1  -4   4 668.200 242.979   5
  -1   4  -4 971.658 225.237  11
  -1   4  -4 1061.80 111.002   7
  -1   4  -4 1094.32 228.806   4
   1  -4   5 22450.0 1347.63   5
  -1   4  -5 23558.4 1341.21  11
  -1   4  -6 4614.23 421.258  11
   1  -4   6 4162.85 459.218   5
   1  -4   7 14412.6 1005.14   5
  -1   4  -7 16052.5 994.392  11
  -1   4  -8 379.844 242.464  11
   1  -4   8 319.870 376.768   5
  -1   4  -9 402.498 270.673  11
   1  -4   9 565.551 392.624   5
   1  -4  10 643.243 406.015   5
  -1   4 -10 1278.04 306.463  11
   1  -4  11 2675.42 470.444   5
  -1   4 -11 2425.81 373.180  11
   1  -4  12 744.987 406.159   5
  -1   4 -12 1251.81 337.921  11
   1  -3 -15 8270.42 732.805  11
  -1   3  15 8658.77 678.871   9
   1  -3 -15 7164.61 646.960   6
  -1   3  15 7698.05 685.557   7
   1  -3 -14 2880.64 429.101   6
   1  -3 -14 3066.46 455.278  11
  -1   3  14 2782.89 417.895   9
  -1   3  14 2716.03 432.771   7
  -1   3  13 9781.65 777.657   9
   1  -3 -13 11468.7 819.660   6
   1  -3 -12 14493.7 984.649   6
  -1   3  12 14291.0 972.821   9
   1  -3 -11 1502.16 309.380   6
  -1   3  11 1534.73 298.677   9
   1  -3 -10 402.580 257.798   6
  -1   3  10 750.214 262.298   9
  -1   3  10 413.379 100.262   2
   1  -3  -9 1349.26 265.034   6
  -1   3   9 1522.90 259.585   9
  -1   3   9 1155.32 127.348   2
  -1   3   8 4206.29 391.441   9
  -1   3   8 4201.82 269.052   2
   1  -3  -8 4392.35 393.133   6
  -1   3   7 8025.45 636.225   9
  -1   3   7 10115.8 544.936   2
  -1   3   7 10417.5 559.997   4
   1  -3  -7 9546.99 657.570   6
   1  -3  -6 128437. 6095.31   6
  -1   3   6 122232. 6089.52   9
  -1   3   6 117655. 5985.67   4
  -1   3   6 113804. 5982.97  10
  -1   3   5 17058.3 907.703   4
  -1   3   5 16541.1 909.211  10
  -1   3   5 19112.7 1017.43   9
   1  -3  -5 18376.8 1017.22   6
  -1   3   5 18732.9 924.857   3
   1  -3  -4 45853.4 2269.94   6
  -1   3   4 41489.4 2167.70  10
  -1   3   4 44386.9 2267.40   9
   1  -3  -4 42264.7 2187.43   2
  -1   3   4 44210.6 2197.61   3
   1  -3  -3 138.040 158.655   6
  -1   3   3 115.557 90.5539   3
  -1   3   3 130.096 156.149   9
  -1   3   3 285.801 107.822   8
   1  -3  -2 75308.4 3836.16  10
  -1   3   2 70222.7 3892.77   9
  -1   3   2 77717.4 3860.46   8
   1  -3  -2 79361.8 3900.80   6
   1  -3  -2 74410.5 3858.52   3
   1  -3  -1 56344.5 2905.57   4
   1  -3  -1 59109.8 2955.76   6
  -1   3   1 55787.5 2953.11   9
  -1   3   1 57895.8 2907.45   8
  -1   3   1 55722.7 2941.82   6
   1  -3  -1 56261.9 2930.82   3
  -1   3   0 754.192 131.370   6
  -1   3   0 1235.54 197.150  11
   1  -3   0 665.741 111.795   4
   1  -3   0 598.883 137.286   6
   1  -3   0 376.225 156.961   5
  -1   3  -1 9454.61 537.930   6
   1  -3   1 8632.77 535.229   4
   1  -3   1 10290.1 593.505   1
   1  -3   1 8959.52 574.941   5
  -1   3  -1 9587.34 590.531  11
   1  -3   1 9347.31 545.960   6
  -1   3  -2 100510. 5301.25   6
   1  -3   2 109998. 5363.26   1
   1  -3   2 99601.5 5348.25   5
  -1   3  -2 108759. 5362.42  11
   1  -3   3 53315.6 2813.62   5
  -1   3  -3 51866.0 2747.10   6
  -1   3  -3 57051.6 2824.05  11
  -1   3  -3 51675.5 2722.94   7
   1  -3   3 57874.3 2826.03   1
   1  -3   4 1978.47 276.509   1
  -1   3  -4 2555.84 279.597  11
   1  -3   4 2109.09 145.953   8
   1  -3   4 1929.94 285.445   5
  -1   3  -5 10541.1 689.538  11
   1  -3   5 10378.4 701.544   5
   1  -3   5 10306.3 568.396   8
  -1   3  -6 24897.1 1374.18  11
   1  -3   6 21842.7 1372.18   5
   1  -3   7 11912.1 845.141   5
  -1   3  -7 11438.2 796.279  11
  -1   3  -8 3948.33 407.654  11
   1  -3   8 2691.54 448.682   5
  -1   3  -9 6236.91 569.160  11
   1  -3   9 6902.26 638.910   5
  -1   3 -10 3583.02 455.283  11
   1  -3  10 3953.34 523.029   5
   1  -3  11 626.395 363.476   5
  -1   3 -11 1537.60 351.335  11
  -1   3 -12 9191.50 766.261  11
   1  -3  12 10225.1 836.691   5
   1  -3  13 3648.02 563.387   5
  -1   3 -13 3551.51 462.600  11
  -1   2  15 942.152 309.766   9
   1  -2 -15 826.190 376.357  11
   1  -2 -15 1111.42 359.494   6
  -1   2  15 494.159 367.563   7
   1  -2 -14 417.403 307.942   6
  -1   2  14 237.131 293.394   9
   1  -2 -14 88.5226 359.993  11
  -1   2  14 320.275 301.235   7
   1  -2 -13 19400.2 1208.78  11
   1  -2 -13 18126.9 1186.35   6
  -1   2  13 17811.7 1180.41   9
  -1   2  13 17552.1 1201.93   7
   1  -2 -12 69589.9 3815.53   6
  -1   2  12 71159.1 3819.21   9
  -1   2  12 71290.9 3841.21   7
   1  -2 -11 2455.55 358.081   6
  -1   2  11 2596.08 363.217   9
   1  -2 -10 647.201 249.700   6
  -1   2  10 927.310 234.670   9
   1  -2  -9 3363.89 368.491   6
  -1   2   9 3756.34 374.269   9
  -1   2   8 622.377 92.5876   2
   1  -2  -8 737.779 205.002   6
  -1   2   8 401.954 200.866   9
   1  -2  -8 939.472 265.121   8
   1  -2  -7 7548.40 528.356   4
  -1   2   7 9918.35 613.576   9
  -1   2   7 8801.61 488.443   2
   1  -2  -7 9214.28 607.292   6
   1  -2  -7 10742.3 629.243   8
  -1   2   6 15952.4 923.661   9
  -1   2   6 15346.2 843.447   4
   1  -2  -6 15409.8 922.292   6
  -1   2   6 15169.0 814.781   2
   1  -2  -6 17077.3 928.894   8
   1  -2  -6 15951.8 858.575   4
  -1   2   5 2750.88 185.010   4
   1  -2  -5 2564.08 275.463   6
  -1   2   5 2207.16 260.463   9
   1  -2  -5 2844.96 269.943   8
   1  -2  -5 2495.84 193.634   4
  -1   2   4 258307. 14129.6   4
   1  -2  -4 276180. 15073.6   8
   1  -2  -4 268636. 13798.0   6
  -1   2   4 282629. 13800.5   9
  -1   2   4 263517. 13991.2   3
   1  -2  -4 256503. 14167.4   4
   1  -2  -3 17210.8 889.358   4
  -1   2   3 17219.6 969.630   9
   1  -2  -3 15908.9 960.424   6
  -1   2   3 16964.9 937.620   8
   1  -2  -3 19271.2 954.654   8
  -1   2   2 22597.9 1175.74   9
   1  -2  -2 19269.2 1150.69   9
   1  -2  -2 22973.0 1151.97   8
   1  -2  -2 23804.4 1177.05   6
  -1   2   2 20956.7 1143.21   8
  -1   2   2 20806.6 1157.32   6
   1  -2  -2 21818.5 1126.59   3
  -1   2   1 3649.59 259.823   6
  -1   2   1 3663.98 273.448   9
   1  -2  -1 3938.24 271.211   6
  -1   2   1 3778.64 235.479   8
   1  -2  -1 3610.76 267.693  11
   1  -2  -1 3917.78 234.116   8
   1  -2  -1 3680.58 242.679   3
   1  -2  -1 3713.57 254.688   9
   1  -2   0 14325.9 745.463   6
   1  -2   0 12044.9 752.708  11
  -1   2   0 14701.8 784.962  11
  -1   2   0 13284.8 739.226   6
   1  -2   0 13675.0 774.553   5
   1  -2   0 14206.8 704.090   8
  -1   2   0 13460.6 744.749   9
   1  -2   0 12275.7 724.890   4
  -1   2  -1 49530.5 2446.11  11
  -1   2  -1 47740.9 2396.94   6
   1  -2   1 47190.0 2436.56   5
   1  -2   1 44549.7 2434.06   1
   1  -2   1 42367.8 2401.23   4
   1  -2   1 48374.1 2400.70   6
  -1   2  -2 154931. 7919.60   6
   1  -2   2 157996. 7974.05   5
   1  -2   2 155295. 7970.32   1
  -1   2  -2 159092. 7975.81  11
  -1   2  -2 148818. 8174.14   7
   1  -2   3 530341. 28911.2   5
   1  -2   3 565627. 29000.0   1
   1  -2   3 526485. 27632.3   8
  -1   2  -3 560736. 29053.0  11
  -1   2  -3 546819. 27989.5   6
  -1   2  -4 5295.28 426.935  11
   1  -2   4 5274.30 426.057   5
   1  -2   4 5912.04 330.907   8
  -1   2  -5 59685.9 2968.32  11
   1  -2   5 54541.4 2957.42   5
  -1   2  -5 54095.0 2857.50   9
   1  -2   5 56126.0 2854.75   8
  -1   2  -6 17793.7 1062.51  11
   1  -2   6 17553.9 1083.81   5
   1  -2   7 25540.7 1480.89   5
  -1   2  -7 24368.3 1447.00  11
  -1   2  -8 221.415 252.320  11
   1  -2   8 194.883 354.180   5
   1  -2   9 9043.64 760.723   5
  -1   2  -9 9415.84 703.504  11
   1  -2  10 2473.99 434.894   5
  -1   2 -10 2145.76 355.871  11
  -1   2 -11 414.749 331.689  11
   1  -2  11 566.696 409.578   5
  -1   2 -12 1894.31 374.077  11
   1  -2  12 1040.96 440.338   5
   1  -2  13 399.429 440.730   5
  -1   2 -13 784.261 344.587  11
   1  -1 -15 401.855 365.099   6
   1  -1 -15 957.657 346.956  11
  -1   1  15 477.426 313.580   7
  -1   1  14 4642.00 494.477   9
   1  -1 -14 5575.15 527.171  11
   1  -1 -14 3500.97 470.280   6
  -1   1  14 4429.28 489.742   7
  -1   1  13 14936.9 972.846   9
   1  -1 -13 12590.9 954.144   6
   1  -1 -13 14034.1 966.581  11
  -1   1  13 14071.0 983.876   7
   1  -1 -12 888.829 284.278   6
  -1   1  12 664.615 276.820   9
   1  -1 -12 593.099 314.844  11
  -1   1  12 606.189 322.716   7
  -1   1  11 470.451 294.317   7
  -1   1  11 18.2817 247.615   9
   1  -1 -11 165.310 263.001   6
   1  -1 -10 24640.5 1462.25   6
  -1   1  10 25105.6 1456.19   9
   1  -1 -10 23832.8 1454.19   8
  -1   1  10 26030.9 1481.96   7
   1  -1 -10 23791.0 1408.83   4
   1  -1  -9 14048.2 896.034   6
  -1   1   9 13470.1 885.194   9
   1  -1  -9 13540.1 846.888   4
   1  -1  -9 14095.0 909.277   8
  -1   1   9 14087.6 904.948   7
  -1   1   8 6873.85 527.856   9
   1  -1  -8 7234.64 538.010   6
   1  -1  -8 8103.51 554.995   8
   1  -1  -8 6633.03 487.673   4
   1  -1  -7 32122.4 1878.72   6
  -1   1   7 36016.9 1885.79   9
   1  -1  -7 35894.0 1888.30   8
   1  -1  -7 33460.4 1836.75   4
   1  -1  -6 52696.8 2671.81   8
  -1   1   6 50308.9 2672.68   9
   1  -1  -6 50156.1 2678.85   6
   1  -1  -6 48815.8 2624.95   4
   1  -1  -5 5615.56 357.290   4
  -1   1   5 5301.90 337.235   4
   1  -1  -5 5292.99 402.936   6
  -1   1   5 6458.15 411.962   9
   1  -1  -5 6323.57 414.643   8
  -1   1   5 5161.65 290.549   2
   1  -1  -4 45607.4 2319.57   8
  -1   1   4 44571.2 2270.24   4
   1  -1  -4 42861.0 2274.28   4
  -1   1   4 43629.9 2323.60   9
   1  -1  -4 43995.7 2325.84   6
  -1   1   3 62415.0 3192.83  10
   1  -1  -3 65596.5 3260.76   6
   1  -1  -3 59797.0 3238.79   9
  -1   1   3 61568.8 3207.32   4
  -1   1   3 64907.2 3262.19   9
   1  -1  -3 65379.6 3211.27   4
  -1   1   3 59536.4 3235.71   8
   1  -1  -3 65886.5 3252.09   8
   1  -1  -1 41.5701 44.3863  10
   1  -1  -1-48.3357 83.5450  11
   1  -1  -1 30.9681 108.953   6
   1  -1  -1 58.6091 93.6379   9
  -1   1   1-2.14940 106.029   6
  -1   1   1 12.8669 121.241   9
   1  -1  -1-14.6178 88.7612   8
  -1   1   1 8.41944 87.3814   8
   1  -1   0 8569.84 513.480  11
  -1   1   0 9396.76 498.450   9
   1  -1   0 9288.10 495.924   6
  -1   1   0 8616.15 492.016   6
   1  -1   0 8633.39 479.032   8
   1  -1   0 8773.59 487.997   9
  -1   1   0 9283.04 531.224  11
   1  -1   1 32574.7 1586.15   6
   1  -1   1 32935.2 1633.85   5
   1  -1   1 28645.0 1614.78  11
  -1   1  -1 27629.5 1614.64   5
  -1   1  -1 29614.7 1583.73   6
  -1   1  -1 32833.6 1635.07  11
  -1   1  -1 31229.3 1586.07   9
  -1   1  -2 8185.91 448.026   6
  -1   1  -2 8780.77 524.998  11
   1  -1   2 8536.39 519.031   5
   1  -1   2 7833.39 503.631   1
  -1   1  -3 37398.6 1940.72  11
   1  -1   3 34681.5 1934.06   5
   1  -1   3 37379.7 1934.79   1
  -1   1  -3 36258.8 1867.21   6
  -1   1  -4 30640.1 1621.35   9
   1  -1   4 32184.4 1626.13   7
  -1   1  -4 32838.0 1710.65  11
   1  -1   4 30958.7 1630.73   8
   1  -1   4 31506.9 1708.68   5
   1  -1   5 18708.6 1035.06   5
  -1   1  -5 17613.7 919.152   9
   1  -1   5 15205.0 922.785   8
  -1   1  -5 19361.1 1028.57  11
   1  -1   5 18333.8 935.650   7
  -1   1  -6 179.501 206.823  11
   1  -1   6 74.4156 96.8101   7
   1  -1   6 154.098 242.809   5
  -1   1  -6 29.1796 77.2272   9
  -1   1  -7 49963.8 2578.70  11
   1  -1   7 48729.8 2585.93   5
   1  -1   7 45550.7 2484.29   7
   1  -1   8 1731.61 353.267   5
  -1   1  -8 1945.83 309.722  11
   1  -1   8 1593.59 188.950   7
  -1   1  -9 506.130 264.079  11
   1  -1   9 541.205 361.861   5
   1  -1   9 510.846 154.731   7
   1  -1  10 8502.78 711.918   5
  -1   1 -10 9329.87 660.138  11
  -1   1 -10 7698.99 515.656   6
   1  -1  10 7226.86 526.608   7
   1  -1  11 10.1713 415.190   5
  -1   1 -11-142.210 316.957  11
   1  -1  11-6.87530 179.332   7
   1  -1  12 190.264 431.034   5
  -1   1 -12 497.578 342.503  11
   1  -1  12-72.1223 188.887   7
  -1   1 -13 2733.45 431.324  11
   1  -1  13 2741.34 528.504   5
  -1   1 -14 8647.10 731.376  11
   1  -1  14 7119.65 754.312   5
   1   0 -14 287.322 323.627   6
   1   0 -14 317.934 312.663  11
  -1   0  14 123.126 298.959   7
   1   0 -13-195.325 302.540  11
   1   0 -13 55.7610 290.554   6
  -1   0  13 175.009 280.639   7
   1   0 -12-31.2884 278.813   6
  -1   0  12 710.759 258.468   9
   1   0 -12 575.074 298.007  11
  -1   0  12 300.236 259.954   7
   1   0 -11 65245.6 3533.81   6
  -1   0  11 64885.1 3521.58   9
   1   0 -11 70985.0 3553.33   8
   1   0 -11 65629.9 3511.29  11
  -1   0  11 64839.5 3533.36   7
   1   0 -11 60726.7 3483.87   4
   1   0 -10 571.682 240.563   4
   1   0 -10 414.875 291.848   8
  -1   0  10 895.804 239.113   9
   1   0 -10 209.301 253.405  11
   1   0 -10 535.177 250.891   6
  -1   0  10 576.927 253.901   7
   1   0  -9 833.309 234.874   4
   1   0  -9 873.627 235.707   6
   1   0  -9 991.112 268.966   8
  -1   0   9 663.649 219.865   7
  -1   0   9 373.427 213.434   9
   1   0  -8 11833.9 741.654   6
  -1   0   8 10976.8 730.667   9
   1   0  -8 13311.2 770.400   8
   1   0  -8 11336.6 712.357   4
  -1   0   8 11575.7 746.936   7
  -1   0   8 10017.3 602.161   3
  -1   0   7 35943.4 1894.82   9
   1   0  -7 36715.1 1898.47   8
  -1   0   7 33583.0 1781.11   3
  -1   0   7 33617.8 1891.36   7
   1   0  -7 33770.8 1859.08   4
   1   0  -6 40475.7 2114.91   4
   1   0  -6 41599.2 2143.28   8
  -1   0   6 42616.2 2154.76   7
  -1   0   6 39977.9 2139.18   9
  -1   0   6 38038.5 2045.62   3
   1   0  -5 30012.3 1620.32   4
  -1   0   5 29403.8 1647.69   9
   1   0  -5 32424.8 1652.92   8
  -1   0   5 29906.7 1563.35   3
  -1   0   5 31289.8 1653.29   7
  -1   0   4 14447.6 792.725   3
  -1   0   4 15330.7 835.230   4
  -1   0   4 16264.1 884.215   9
   1   0  -4 16106.1 849.272   4
  -1   0   4 16450.2 883.070   7
   1   0  -4 16714.2 882.145   8
  -1   0   3 11454.3 602.247  10
  -1   0   3 10085.4 604.639   4
   1   0  -3 10686.0 627.448   9
  -1   0   3 10627.5 646.181   9
   1   0  -3 12216.3 648.256   8
   1   0  -3 10603.7 613.596   4
  -1   0   3 11689.2 654.313   7
   1   0  -2 771951. 39348.6  10
  -1   0   2 785474. 39964.3   7
   1   0  -2 792112. 39625.9   4
   1   0  -2 742814. 39797.4   9
  -1   0   2 766960. 39993.0   9
  -1   0   2 756341. 39384.7  10
   1   0  -2 820720. 39963.7   8
  -1   0   2 744183. 39789.1   8
   1   0  -1 65849.1 3501.21  11
  -1   0   1 69966.6 3488.05  10
   1   0  -1 66097.9 3484.32  10
  -1   0   1 72393.3 3513.42   9
   1   0  -1 72651.9 3511.87   8
  -1   0   1 68939.9 3508.76   7
   1   0  -1 66081.8 3504.15   9
   1   0   0 83398.9 4288.39   6
   1   0   0 82147.5 4299.35  11
  -1   0   0 87300.2 4290.04   9
  -1   0   0 86885.1 4307.30  11
   1   0   0 81765.6 4286.87  10
   1   0   0 83253.4 4282.54   7
  -1   0   0 87043.5 4285.04   7
   1   0   0 82742.5 4285.86   9
   1   0   1 161148. 8159.77   5
   1   0   1 154560. 8376.00   9
  -1   0  -1 163645. 8158.23  11
  -1   0  -1 161470. 8404.79   9
   1   0   1 168032. 8152.56   1
  -1   0  -1 158639. 8152.99   5
   1   0   1 160539. 8398.28   6
   1   0   1 152524. 8148.15  11
   1   0   1 159524. 8352.34   7
   1   0   2 208507. 10895.6   1
  -1   0  -2 196587. 9935.17   5
   1   0   2 203880. 9945.74   5
   1   0   2 184199. 9929.61  11
  -1   0  -2 206320. 9947.12  11
  -1   0  -2 190204. 9927.36   1
   1   0   3 20356.0 1065.32   5
  -1   0  -3 17936.7 1032.43   1
  -1   0  -3 19541.1 1060.73  11
   1   0   4 507.074 196.894   5
  -1   0  -4 564.350 60.4634   9
  -1   0  -4 538.129 182.459  11
  -1   0  -5 51102.6 2645.58  11
  -1   0  -5 48580.8 2548.25   9
   1   0   5 53357.4 2646.73   5
  -1   0  -6 25384.1 1339.56   6
   1   0   6 27474.1 1448.67   5
  -1   0  -6 24190.4 1323.00   9
  -1   0  -6 27974.7 1440.78  11
  -1   0  -7 42995.1 2205.63  11
  -1   0  -7 40830.5 2102.27   6
   1   0   7 42261.7 2211.14   5
  -1   0  -7 38404.7 2072.65   9
   1   0   8 49303.2 2543.73   5
  -1   0  -8 45068.7 2417.29   6
  -1   0  -8 49205.9 2538.74  11
   1   0   8 44502.3 2439.66   7
  -1   0  -9 77475.0 3655.14  11
  -1   0  -9 61808.0 3507.77   6
   1   0   9 71274.2 3653.12   5
   1   0   9 68204.3 3541.34   7
  -1   0 -10 6154.85 448.033   6
  -1   0 -10 6678.73 570.998  11
   1   0  10 7143.69 629.460   5
   1   0  10 7690.47 496.474   7
   1   0  11 2758.49 442.540   5
   1   0  11 2788.35 306.013   7
  -1   0 -12 463.407 327.883  11
   1   0  12 130.233 403.904   5
   1   0  12 255.917 188.766   7
  -1   0 -13 579.794 307.604  11
   1   0  13 770.333 444.266   5
   1   0  13 609.442 208.020   7
  -1   0 -14 345.505 388.257  11
   1   0  14 1393.72 462.377   5
   1   1 -14 3134.53 408.968   6
   1   1 -14 3050.11 401.095  11
  -1  -1  14 3310.23 416.561   7
   1   1 -13 5046.57 508.287   6
   1   1 -13 5481.78 496.443  11
  -1  -1  13 4441.86 510.914   7
   1   1 -12-4.34388 308.867   8
   1   1 -12 76.2433 276.734  11
   1   1 -12-33.3071 299.603   4
   1   1 -12-171.383 302.859   6
  -1  -1  12 58.6703 276.049   7
   1   1 -11-58.7785 278.946  11
   1   1 -11 288.634 265.510   4
   1   1 -11-1.01211 293.086   6
   1   1 -11-144.177 283.193   8
  -1  -1  11 653.759 278.178   7
   1   1 -10 976.240 293.490   4
   1   1 -10 1472.82 297.001   8
  -1  -1  10 1373.61 287.191   7
   1   1 -10 1652.76 286.431  11
  -1  -1   9 1694.06 284.804   9
   1   1  -9 1243.59 297.792   8
   1   1  -9 1215.92 247.724  11
   1   1  -9 853.378 249.000   4
  -1  -1   9 1319.61 254.683   7
   1   1  -8 3905.99 351.050  11
  -1  -1   8 3925.46 370.300   9
   1   1  -8 3408.68 367.224   4
   1   1  -8 2829.15 342.573   8
  -1  -1   8 3570.61 365.457   7
   1   1  -7 176318. 9201.46   4
   1   1  -7 182367. 9215.10   8
  -1  -1   7 179354. 9218.10   9
  -1  -1   7 179776. 9222.05   7
   1   1  -6 77622.6 4021.73   4
   1   1  -6 79143.7 4036.38   8
  -1  -1   6 81500.1 4046.21   9
  -1  -1   6 79556.8 4047.35   7
  -1  -1   6 73886.0 3950.17   3
  -1  -1   5 678.603 102.625   3
  -1  -1   5 623.188 188.600   9
   1   1  -5 376.994 183.614   8
   1   1  -5 707.554 186.618   4
  -1  -1   5 728.576 192.173   7
  -1  -1   4 16838.0 916.798   9
   1   1  -4 17237.9 912.457   8
   1   1  -4 15002.5 890.725   4
  -1  -1   4 16725.7 914.928   7
  -1  -1   4 15266.5 879.182  10
  -1  -1   4 15396.6 842.307   3
  -1  -1   3 28111.4 1487.52  10
  -1  -1   3 26644.0 1486.17   4
  -1  -1   3 27901.0 1515.44   9
   1   1  -3 27802.8 1511.36   8
   1   1  -3 29584.1 1500.64   4
   1   1  -3 28285.7 1459.05   3
  -1  -1   3 29183.9 1517.45   7
   1   1  -2 385717. 19190.6   4
   1   1  -2 363482. 18877.8  10
  -1  -1   2 373716. 19013.9  10
  -1  -1   2 352479. 19033.1   4
  -1  -1   2 367468. 18665.8   2
   1   1  -2 383832. 19356.9   8
  -1  -1   2 394503. 19403.8   9
   1   1  -2 380007. 18700.7   3
   1   1  -2 355497. 18235.3   7
  -1  -1   2 371331. 19370.2   7
   1   1  -2 355375. 18234.8   9
   1   1  -1 3206.49 197.594   2
   1   1  -1 3075.61 198.431  10
   1   1  -1 2894.16 213.404   7
   1   1  -1 2434.11 181.004  11
   1   1  -1 2779.60 214.129   9
  -1  -1   1 3432.38 233.207   9
   1   1  -1 3204.94 220.610   4
  -1  -1   1 3116.10 212.177  10
  -1  -1   1 2921.93 195.513   2
  -1  -1   0 998803. 49770.1  10
   1   1   0 983221. 49664.9  10
   1   1   0 958978. 49580.0   9
   1   1   0 929217. 49494.6  11
   1   1   1 163.176 81.7060  11
  -1  -1  -1 138.915 100.807  11
  -1  -1  -1 170.346 126.904  10
   1   1   1 166.391 74.8925   1
   1   1   1 159.273 100.880  10
   1   1   1 42.9774 50.1072   9
   1   1   1 124.399 99.6071   5
  -1  -1  -1 255.483 91.3694   5
  -1  -1  -2 38482.3 2012.14   1
   1   1   2 37401.7 2017.93  11
   1   1   2 36533.5 2023.39  10
  -1  -1  -2 40096.1 2025.68   5
  -1  -1  -2 40376.8 2033.54  11
   1   1   2 39744.1 2029.66   5
   1   1   2 40312.7 2017.16   1
   1   1   3 30229.0 1648.95  11
   1   1   3 33198.0 1668.63   5
  -1  -1  -3 31343.2 1653.99   5
  -1  -1  -3 32834.1 1674.04  11
  -1  -1  -3 30205.6 1645.01   1
  -1  -1  -4 3033.47 256.695  11
   1   1   4 2875.87 165.545   9
   1   1   4 3145.09 282.288   5
  -1  -1  -4 2729.38 166.325   6
  -1  -1  -4 2623.30 161.932   9
  -1  -1  -5 2105.64 157.124   6
  -1  -1  -5 2251.50 257.584  11
  -1  -1  -5 2414.59 153.031   9
   1   1   5 2276.76 156.298   9
   1   1   5 2412.21 291.686   5
  -1  -1  -6 632.493 85.0735   9
  -1  -1  -6 689.591 100.509   6
   1   1   6 799.971 98.5121   9
   1   1   6 601.012 257.608   5
  -1  -1  -6 884.904 220.991  11
  -1  -1  -7 21005.9 1166.58   9
  -1  -1  -7 23405.9 1194.11   6
   1   1   7 23961.6 1303.17   5
   1   1   7 22633.1 1190.40   9
  -1  -1  -7 21553.7 1282.32  11
   1   1   8 121439. 6256.08   9
   1   1   8 126527. 6371.05   5
  -1  -1  -8 125932. 6366.03  11
  -1  -1  -8 119916. 6257.65   6
  -1  -1  -9 719.868 135.866   6
  -1  -1  -9 649.451 266.859  11
   1   1   9 841.208 334.784   5
  -1  -1 -10 4135.32 324.131   6
   1   1  10 4548.02 494.467   5
  -1  -1 -10 3930.26 441.687  11
  -1  -1 -11 25281.8 1496.27   6
  -1  -1 -11 28788.3 1657.50  11
   1   1  11 28900.0 1556.48   7
   1   1  11 29622.8 1679.28   5
  -1  -1 -12-18.6164 328.475  11
   1   1  12 174.767 415.875   5
   1   1  12 309.860 195.437   7
  -1  -1 -13-74.3233 324.568  11
   1   1  13-193.163 379.103   5
   1   1  13 86.8041 212.523   7
   1   1  14 203.793 451.238   5
  -1  -1 -14 718.462 372.690  11
  -1  -1 -15 15402.1 1076.86  11
   1   1  15 13690.7 1048.63   5
   1   2 -14 336.441 320.074   6
   1   2 -14 95.1229 313.038  11
   1   2 -13 93.1780 257.528  11
   1   2 -13-50.2651 299.418   6
   1   2 -13-79.4817 321.913   4
  -1  -2  13 60.2524 290.223   7
   1   2 -12-78.8572 260.424  11
   1   2 -12-23.8853 305.665   4
   1   2 -12 141.848 324.909   8
  -1  -2  12 84.4010 305.344   7
   1   2 -11 110.384 266.873   8
   1   2 -11-122.260 287.276   4
   1   2 -11 15.1636 236.651  11
  -1  -2  11 52.4714 275.296   7
   1   2 -10 7756.75 612.295   8
   1   2 -10 6913.03 551.980  11
  -1  -2  10 7894.17 611.797   7
   1   2 -10 6977.05 610.595   4
   1   2  -9 91.8155 204.666  11
   1   2  -9 47.4609 287.800   4
  -1  -2   9 55.6907 240.853   7
   1   2  -9 3.16470 255.464   8
   1   2  -8 1962.87 341.991   4
   1   2  -8 2724.86 283.986  11
   1   2  -8 2000.19 305.960   8
  -1  -2   8 2314.96 305.687   7
   1   2  -7 15860.8 982.672   4
   1   2  -7 15805.3 936.205  11
   1   2  -7 16698.3 979.535   8
  -1  -2   7 15574.8 975.848   7
   1   2  -6 30622.8 1692.40   4
   1   2  -6 31081.5 1690.56   8
   1   2  -6 30596.6 1649.96  11
  -1  -2   6 29972.0 1695.23   7
   1   2  -5 50883.4 2712.52  11
   1   2  -5 54942.8 2759.05   4
  -1  -2   5 53809.4 2746.18  10
   1   2  -5 52134.2 2750.07   8
  -1  -2   5 51506.4 2760.98   7
  -1  -2   5 50750.8 2688.46   3
  -1  -2   4 28961.9 1575.32   3
   1   2  -4 32098.4 1635.75   4
  -1  -2   4 29798.2 1618.25  10
   1   2  -4 28621.0 1622.66   8
  -1  -2   4 32327.1 1644.17   7
   1   2  -3 100221. 5129.03   4
  -1  -2   3 101541. 5121.88  10
   1   2  -3 97002.6 5095.59   5
   1   2  -3 104766. 5137.12   8
   1   2  -3 98118.1 5095.41   3
  -1  -2   2 333.268 132.466  10
   1   2  -2 419.392 116.397   3
   1   2  -2 176.650 101.083   5
   1   2  -2 148.540 161.662   4
   1   2  -2 211.134 117.033  10
  -1  -2   2 443.919 123.910   4
   1   2  -2 278.670 142.638   8
  -1  -2   2 211.262 94.6661   2
   1   2  -1 15361.3 820.642   4
   1   2  -1 14376.1 798.008  10
   1   2  -1 14129.5 804.050   9
  -1  -2   1 14794.7 794.943   2
  -1  -2   1 15199.0 817.116  10
  -1  -2   0 13696.5 703.905  11
   1   2   0 13922.4 744.595  10
  -1  -2   0 13904.5 757.131  10
   1   2   0 14755.0 747.633   2
   1   2   0 13372.5 702.241  11
  -1  -2   0 12156.3 734.002   2
   1   2   1 92891.2 4859.99  11
  -1  -2  -1 97302.0 4896.20  10
  -1  -2  -1 99430.5 4863.94  11
   1   2   1 91623.8 4882.90  10
   1   2   1 96284.5 4864.07   5
   1   2   1 96049.0 4889.74   2
   1   2   1 95877.1 5104.77   1
   1   2   2 83096.0 4390.91  11
   1   2   2 84092.8 4405.06  10
   1   2   2 86625.1 4393.00   5
  -1  -2  -2 89219.2 4422.76  10
  -1  -2  -2 85946.7 4376.37   1
  -1  -2  -2 88489.8 4400.16  11
  -1  -2  -2 86768.7 4391.14   5
   1   2   2 85494.7 4376.42   6
   1   2   3 103746. 5236.53   5
  -1  -2  -3 103466. 5230.14   5
  -1  -2  -3 98593.9 5216.95   1
   1   2   3 102501. 5197.94   6
  -1  -2  -3 104943. 5243.97  11
  -1  -2  -4 14269.4 739.908   6
   1   2   4 14536.7 801.847   5
   1   2   4 13390.7 734.339   9
   1   2   4 13795.2 732.586   6
  -1  -2  -4 13622.2 796.435  11
  -1  -2  -5 3501.38 301.240  11
   1   2   5 2966.65 199.626   9
   1   2   5 3389.69 297.726   5
   1   2   5 2732.03 190.790   6
  -1  -2  -5 2984.11 203.296   6
  -1  -2  -6 13182.7 756.697  11
   1   2   6 12378.0 752.108   5
  -1  -2  -6 11130.6 647.496   9
   1   2   6 12383.4 664.641   9
  -1  -2  -6 12183.7 665.984   6
  -1  -2  -7 1080.64 129.621   6
  -1  -2  -7 615.214 95.3086   9
   1   2   7 934.596 120.535   9
   1   2   7 1154.10 272.678   5
  -1  -2  -7 1272.49 248.857  11
   1   2   8 2197.01 339.240   5
   1   2   8 2114.12 191.614   9
  -1  -2  -8 1686.03 190.032   6
  -1  -2  -8 2668.10 330.009  11
  -1  -2  -9 22041.0 1272.30   6
   1   2   9 23003.4 1274.40   9
  -1  -2  -9 25044.9 1400.80  11
   1   2   9 25546.0 1406.97   5
  -1  -2 -10 51138.1 2565.82  11
  -1  -2 -10 43599.0 2416.88   6
   1   2  10 45311.8 2421.07   9
   1   2  10 47068.9 2553.72   5
  -1  -2 -11 18266.8 1169.10  11
   1   2  11 18754.4 1024.37   9
   1   2  11 19431.9 1184.73   5
  -1  -2 -11 16180.3 1010.03   6
   1   2  12 578.743 163.666   9
  -1  -2 -12 187.221 302.662  11
   1   2  12 130.984 403.164   5
  -1  -2 -13 1283.54 379.607  11
   1   2  13 918.947 346.583   5
   1   2  14 1884.00 460.061   5
  -1  -2 -14 1755.14 394.124  11
   1   2  14 1042.79 245.134   7
  -1  -2 -15 9382.05 801.086  11
   1   2  15 9601.26 825.228   5
   1   3 -13 868.423 289.526  11
   1   3 -13 734.315 334.270   8
  -1  -3  13 621.805 336.486  10
   1   3 -13 618.178 335.657   4
   1   3 -12 981.251 274.414  11
  -1  -3  12 617.611 305.584  10
   1   3 -12 1520.65 374.278   4
   1   3 -12 1138.39 304.047   8
   1   3 -11 17455.2 1079.95  11
   1   3 -11 16543.4 1111.18   8
  -1  -3  11 18383.5 1155.48  10
   1   3 -11 16905.8 1142.64   4
   1   3 -10-3.17768 221.519  11
   1   3 -10 251.655 289.146   8
   1   3 -10 4.99230 298.764   4
  -1  -3  10 138.413 291.055  10
   1   3  -9 6552.71 502.044  11
   1   3  -9 6611.99 563.164   8
  -1  -3   9 6409.01 556.337  10
   1   3  -9 6829.60 576.481   4
  -1  -3   8 1994.20 330.227  10
   1   3  -8 2887.29 292.522  11
   1   3  -8 2348.54 354.071   4
   1   3  -8 2638.44 330.366   8
   1   3  -7 38327.3 2170.66   4
   1   3  -7 39356.1 2111.54  11
  -1  -3   7 41640.1 2172.73  10
   1   3  -7 38149.2 2151.10   8
   1   3  -6 191.381 141.378  11
  -1  -3   6 410.089 216.295  10
   1   3  -6 736.760 288.323   4
   1   3  -6 197.978 188.960   8
   1   3  -5 8554.08 512.606  11
  -1  -3   5 8516.11 567.187  10
   1   3  -5 9546.47 600.981   4
   1   3  -5 7420.00 548.420   8
   1   3  -4 13391.7 786.239  11
  -1  -3   4 13894.6 842.818  10
   1   3  -4 13163.7 837.112   8
   1   3  -4 15655.0 873.111   4
   1   3  -4 16585.9 834.478   3
   1   3  -3 18831.4 962.566  11
  -1  -3   3 16961.8 1020.08  10
   1   3  -3 17758.8 982.559   5
   1   3  -3 17808.6 1023.25   8
   1   3  -3 18899.6 1035.46   4
   1   3  -3 18378.0 1005.33   3
  -1  -3   2 1014.66 178.950  10
   1   3  -2 1206.75 161.376   3
   1   3  -2 1143.17 204.708   4
   1   3  -2 1382.05 135.776   5
   1   3  -2 1203.40 86.6981  11
   1   3  -1 3216.69 254.534   3
  -1  -3   1 3771.56 280.868  10
  -1  -3   1 3057.20 246.585   2
   1   3  -1 3394.42 212.255   5
   1   3  -1 3732.53 279.804   4
  -1  -3   0 158134. 7643.35  10
  -1  -3   0 141302. 7621.59   2
   1   3   0 157869. 7645.32   4
   1   3   0 141675. 7621.33  10
   1   3   0 155107. 7632.58   2
   1   3   1 1077.61 153.656  10
   1   3   1 1307.15 172.783   2
  -1  -3  -1 1316.11 109.440  11
  -1  -3  -1 916.840 151.212   2
  -1  -3  -1 1237.32 188.096  10
   1   3   1 1018.84 90.4198   5
  -1  -3  -2 35739.2 1843.01  11
   1   3   2 33047.0 1853.54  10
  -1  -3  -2 37140.5 1878.56  10
  -1  -3  -2 35930.0 1824.00   5
   1   3   2 34942.8 1825.06   5
  -1  -3  -2 36009.9 1809.54   1
   1   3   2 35592.8 1871.37   2
   1   3   2 34298.9 1837.83   6
   1   3   3 13288.6 738.511   6
  -1  -3  -3 12609.6 764.418  11
  -1  -3  -3 12812.0 789.794  10
   1   3   3 14777.7 757.624   5
  -1  -3  -3 13879.4 747.362   5
   1   3   3 14680.8 794.490   2
   1   3   4 185870. 9449.72   9
   1   3   4 192213. 9471.21   5
   1   3   4 180886. 9441.20   6
  -1  -3  -4 190779. 9489.04  11
  -1  -3  -4 186743. 9460.33   5
  -1  -3  -4 184456. 9450.64   6
  -1  -3  -5 89931.6 4566.20   6
   1   3   5 92950.4 4562.79   9
   1   3   5 82551.0 4549.32   6
   1   3   5 93363.0 4606.61   5
  -1  -3  -5 91862.7 4617.29  11
  -1  -3  -6 10404.5 578.379   6
   1   3   6 9610.19 557.927   6
   1   3   6 9754.73 642.726   5
   1   3   6 10259.6 575.797   9
  -1  -3  -6 9858.38 639.613  11
   1   3   7 11438.8 745.720   5
   1   3   7 11452.3 660.488   9
   1   3   7 11040.7 637.239   6
  -1  -3  -7 11410.0 664.471   6
  -1  -3  -7 13195.5 764.258  11
  -1  -3  -8 3002.45 328.215  11
   1   3   8 2685.77 233.417   9
   1   3   8 3034.02 385.221   5
  -1  -3  -8 2838.30 242.988   6
  -1  -3  -9 33895.8 1859.76  11
  -1  -3  -9 31843.2 1746.58   6
   1   3   9 33112.5 1850.89   5
   1   3   9 32254.2 1745.71   9
   1   3  10 84888.7 4275.47   5
  -1  -3 -10 78042.8 4153.26   6
   1   3  10 78968.7 4153.21   9
  -1  -3 -10 81549.4 4275.69  11
  -1  -3 -11 93292.1 4872.95  11
  -1  -3 -11 86553.7 4724.41   6
   1   3  11 93425.1 4856.01   5
   1   3  11 94104.6 4732.27   9
  -1  -3 -12 7868.23 682.969  11
   1   3  12 8276.09 536.527   9
   1   3  12 7237.59 678.984   5
  -1  -3 -13 1315.00 374.566  11
   1   3  13 1124.68 409.494   5
  -1  -3 -14 638.647 374.988  11
   1   3  14 811.360 406.167   5
  -1  -3 -15 2121.94 437.062  11
   1   3  15 1910.33 472.465   5
   1   3  15 2189.14 297.614   7
  -1  -4  13-70.0906 341.725  10
   1   4 -13-123.321 326.984   4
   1   4 -13-205.337 332.428   8
  -1  -4  12 666.282 351.850  10
   1   4 -12 392.009 304.693   8
   1   4 -12 626.632 383.796   4
  -1  -4  11 331.554 323.329  10
   1   4 -11 713.148 369.079   4
   1   4 -11 1497.04 254.323  11
   1   4 -11 826.133 265.233   8
   1   4 -10 113.477 227.225  11
  -1  -4  10 304.947 321.217  10
   1   4 -10 437.375 321.689   4
   1   4 -10 182.171 270.445   8
  -1  -4   9 81909.2 4223.84  10
   1   4  -9 80413.4 4180.14   8
   1   4  -9 75373.6 4121.69  11
   1   4  -9 78106.7 4216.67   4
   1   4  -8 30783.8 1776.36   4
  -1  -4   8 33045.0 1783.22  10
   1   4  -8 29779.2 1736.02   8
   1   4  -8 29465.8 1681.36  11
   1   4  -7 11514.9 770.584   4
  -1  -4   7 11405.5 757.207  10
  -1  -4   7 10791.2 729.049   5
   1   4  -7 10556.6 712.549   8
   1   4  -7 9654.35 647.869  11
   1   4  -6 1493.90 301.573   4
  -1  -4   6 1351.16 259.929   5
   1   4  -6 1256.44 241.973   8
  -1  -4   6 1072.06 242.358  10
   1   4  -6 1277.23 173.113  11
   1   4  -5 16033.3 963.478   4
  -1  -4   5 16953.1 959.959  10
   1   4  -5 15168.5 869.969  11
  -1  -4   5 17675.4 931.451   5
   1   4  -5 12920.1 911.769   8
  -1  -4   4 32766.5 1801.64   5
  -1  -4   4 34244.6 1849.41  10
   1   4  -4 33771.8 1767.12  11
   1   4  -4 35074.4 1855.25   4
   1   4  -4 33384.5 1831.70   8
   1   4  -4 33506.8 1816.56   3
  -1  -4   3 27762.6 1542.30  10
   1   4  -3 30549.5 1561.06   4
   1   4  -3 24639.6 1472.18   5
   1   4  -3 30611.4 1466.60  11
   1   4  -3 26846.1 1530.53   8
   1   4  -3 28843.5 1527.54   3
   1   4  -2 27208.2 1358.63  11
   1   4  -2 26120.4 1446.90   4
   1   4  -2 25886.9 1377.60   5
  -1  -4   2 27636.9 1450.74  10
   1   4  -2 24200.4 1380.17   1
   1   4  -2 27842.4 1434.36   3
   1   4  -1 37474.9 1942.34   3
   1   4  -1 39379.9 1954.36   4
  -1  -4   1 39884.3 1955.61  10
   1   4  -1 36084.4 1871.54   5
   1   4  -1 34566.1 1878.74   1
  -1  -4   0 190052. 9370.44  10
   1   4   0 177425. 9366.39   4
  -1  -4  -1 436.480 154.176  10
   1   4   1 549.220 141.032   4
   1   4   1 349.646 154.022   2
  -1  -4  -2 40761.4 2049.61  10
   1   4   2 38734.6 1968.14   5
  -1  -4  -2 38498.3 1967.47   5
   1   4   2 38198.1 2038.25   2
   1   4   2 36580.2 2006.37   6
   1   4   3 88273.9 4545.40   6
   1   4   3 86696.5 4529.57   5
  -1  -4  -3 88355.1 4526.71   5
  -1  -4  -3 91942.7 4591.51  10
   1   4   3 92457.4 4590.17   2
  -1  -4  -4 7230.01 487.053  10
   1   4   4 7147.20 483.430   2
   1   4   4 6977.18 442.795   5
  -1  -4  -4 6952.90 429.288   5
   1   4   4 6789.49 421.089   6
  -1  -4  -4 7957.17 452.195   6
   1   4   5 45180.8 2320.36   9
   1   4   5 44270.1 2332.88   5
   1   4   5 43636.1 2361.70   2
   1   4   5 42879.5 2302.04   6
  -1  -4  -5 46184.2 2326.61   6
   1   4   6 57046.2 2683.20   5
   1   4   6 52462.0 2691.48   2
   1   4   6 55741.7 2646.59   9
  -1  -4  -7 4886.22 362.927   6
   1   4   7 6126.89 449.281   5
  -1  -4  -7 5208.11 433.263  11
   1   4   7 5426.72 362.971   9
  -1  -4  -8 12832.2 759.760   6
  -1  -4  -8 14095.1 851.771  11
   1   4   8 12938.7 834.125   5
   1   4   8 12552.8 757.729   9
   1   4   9 1151.11 289.931   5
  -1  -4  -9 719.316 158.472   6
   1   4   9 707.720 154.283   9
  -1  -4  -9 831.755 259.450  11
   1   4  10 11043.7 700.362   9
  -1  -4 -10 11184.9 808.158  11
   1   4  10 12279.2 818.172   5
  -1  -4 -10 11631.7 708.503   6
   1   4  11 561.808 353.161   5
   1   4  11 1162.36 198.796   9
  -1  -4 -11 851.271 315.069  11
  -1  -4 -11 659.074 179.733   6
  -1  -4 -12 4896.29 531.305  11
   1   4  12 5444.90 399.240   9
   1   4  12 4283.04 516.569   5
  -1  -4 -12 5149.19 399.608   6
   1   4  13-42.8090 341.188   5
  -1  -4 -13 82.1601 318.951  11
  -1  -4 -14 217.229 321.789  11
   1   4  14 60.6432 344.438   5
  -1  -4 -15 41488.0 2450.70  11
   1   4  15 41996.5 2422.10   5
   1   5 -12 5031.00 549.498   4
  -1  -5  12 4339.26 523.994  10
   1   5 -12 3822.05 428.180   8
   1   5 -11 1758.46 387.083   4
  -1  -5  11 1967.29 381.263  10
   1   5 -11 1467.75 300.666   8
  -1  -5  10-18.0575 328.927  10
   1   5 -10 54.1125 368.564   4
   1   5 -10-104.471 262.960   8
   1   5 -10 346.146 212.238  11
   1   5  -9 29882.6 1808.78   4
   1   5  -9 30805.0 1694.98  11
  -1  -5   9 31074.7 1812.46  10
   1   5  -9 29989.2 1749.92   8
   1   5  -8 4268.78 372.015  11
  -1  -5   8 6094.34 534.180  10
   1   5  -8 3804.66 484.898   4
  -1  -5   8 4609.00 460.116   5
   1   5  -8 5062.52 455.523   8
  -1  -5   7 1864.36 307.016   5
   1   5  -7 1651.59 214.681  11
  -1  -5   7 2057.05 342.509  10
   1   5  -7 1701.84 358.817   4
   1   5  -7 2125.73 303.295   8
   1   5  -6 15264.4 1010.19   4
  -1  -5   6 16132.4 954.090   5
   1   5  -6 15143.7 893.987  11
  -1  -5   6 16457.9 998.975  10
   1   5  -6 15550.8 962.224   8
   1   5  -5 57572.0 3117.73  11
  -1  -5   5 62109.4 3221.44  10
  -1  -5   5 62398.7 3165.22   5
   1   5  -5 56992.2 3181.13   8
   1   5  -5 63913.1 3230.16   4
   1   5  -4 23196.4 1318.10   4
   1   5  -4 22751.0 1210.36  11
  -1  -5   4 23027.5 1249.61   5
   1   5  -4 21293.7 1277.26   8
   1   5  -4 22469.9 1280.49   3
  -1  -5   4 22408.3 1303.93  10
  -1  -5   3 27275.2 1498.55  10
   1   5  -3 26360.2 1402.67   5
   1   5  -3 26812.9 1398.40  11
   1   5  -3 24948.9 1469.49   8
   1   5  -3 27030.1 1506.29   4
   1   5  -3 25781.0 1473.87   3
  -1  -5   3 28064.5 1431.58   5
   1   5  -2 20958.8 1203.43   1
   1   5  -2 22071.5 1195.28   5
  -1  -5   2 24487.2 1296.38  10
  -1  -5   2 22844.5 1181.18  11
   1   5  -2 24120.3 1297.94   4
   1   5  -2 23496.1 1189.84  11
   1   5  -2 24451.2 1285.80   3
  -1  -5   1 111007. 5785.47  11
  -1  -5   1 127741. 5899.96  10
   1   5  -1 113187. 5790.54   5
   1   5  -1 112591. 5807.53   1
   1   5  -1 120794. 5892.57   4
   1   5  -1 121304. 5888.42   3
   1   5   0 137339. 6654.76   3
  -1  -5   0 136292. 6657.25  10
  -1  -5   0 126159. 6561.07  11
   1   5   0 130197. 6649.42   4
  -1  -5  -1 736.063 182.654  10
  -1  -5  -1 639.274 65.6485   1
   1   5   1 514.350 170.917   4
   1   5   2 93752.9 4866.35   4
  -1  -5  -2 94969.5 4875.62  10
   1   5   2 94152.0 4868.98   2
   1   5   3 138.486 172.480   2
  -1  -5  -3 89.0104 67.3845   5
  -1  -5  -3-10.2807 160.068  10
  -1  -5  -4 2473.27 266.128  10
  -1  -5  -4 2466.68 238.211   6
   1   5   4 2891.29 277.471   2
   1   5   4 2756.46 207.091   5
  -1  -5  -4 2319.72 193.062   5
  -1  -5  -5 6592.77 487.975  10
   1   5   5 6764.41 442.578   5
   1   5   5 7312.94 498.818   2
  -1  -5  -5 7499.37 436.324   5
  -1  -5  -5 6718.85 458.849   6
   1   5   6 109629. 5667.89   5
   1   5   6 111718. 5669.55   9
   1   5   6 107154. 5702.02   2
  -1  -5  -6 111495. 5673.25   6
   1   5   7 1306.23 232.548   2
   1   5   7 1545.96 190.094   9
   1   5   7 1610.30 261.968   5
  -1  -5  -7 1556.91 199.897   6
  -1  -5  -8 4.38398 160.602   6
   1   5   8 34.9270 205.522   2
   1   5   8 290.123 142.331   9
   1   5   8 45.7246 244.193   5
  -1  -5  -9 24.9180 151.359   6
  -1  -5  -9-74.5798 270.840  11
   1   5   9-146.790 212.316   2
   1   5   9-39.8223 273.813   5
   1   5   9 182.861 143.949   9
  -1  -5 -10 767.138 288.504  11
   1   5  10 836.862 182.299   9
  -1  -5 -10 427.296 174.522   6
   1   5  10 629.548 236.442   2
   1   5  10 785.016 305.485   5
  -1  -5 -11 52803.5 2784.95   6
  -1  -5 -11 51348.2 2893.00  11
   1   5  11 50758.9 2776.73   9
   1   5  11 53439.3 2870.37   5
   1   5  11 53030.7 2849.62   2
  -1  -5 -12 19841.5 1184.99   6
   1   5  12 21320.6 1193.38   9
   1   5  12 20835.4 1296.38   5
  -1  -5 -12 21227.3 1335.27  11
   1   5  12 19853.6 1253.18   2
   1   5  13 3602.62 484.863   5
   1   5  13 3735.49 327.152   9
   1   5  13 2727.88 374.923   2
  -1  -5 -13 3763.24 495.519  11
  -1  -5 -14 3947.31 509.276  11
   1   5  14 3540.99 449.050   5
   1   5  14 3040.90 375.873   2
  -1  -5 -15 2771.00 446.985  11
   1   5  15 1680.04 305.734   2
   1   6 -11 1127.63 401.223   4
  -1  -6  11 1234.40 351.334  10
   1   6 -11 1528.06 279.697   8
  -1  -6  10 782.190 339.147  10
   1   6 -10 1396.30 389.864   4
   1   6 -10 1291.04 284.143   8
   1   6  -9 13056.4 949.345   4
  -1  -6   9 13708.0 946.375  10
   1   6  -9 12011.3 848.035   8
   1   6  -8 23214.7 1470.40   4
  -1  -6   8 22929.1 1467.56  10
  -1  -6   8 24408.7 1401.97   5
   1   6  -8 24721.2 1407.58   8
   1   6  -8 23394.0 1335.94  11
   1   6  -7 38663.1 2225.79   4
  -1  -6   7 38003.6 2221.39  10
   1   6  -7 38717.0 2098.39  11
   1   6  -7 40165.6 2171.28   8
  -1  -6   7 39792.4 2154.95   5
   1   6  -6 50678.9 2856.26   4
  -1  -6   6 51115.4 2850.77  10
  -1  -6   6 52885.4 2783.41   5
   1   6  -6 52615.0 2806.25   8
   1   6  -6 52001.9 2732.67  11
   1   6  -5 23533.9 1431.19   4
   1   6  -5 22541.4 1293.05  11
  -1  -6   5 25161.5 1421.19  10
  -1  -6   5 24418.3 1340.60   5
   1   6  -5 24819.2 1379.85   8
   1   6  -4 13362.5 821.962   4
   1   6  -4 12069.1 673.588  11
   1   6  -4 11497.7 755.222   8
   1   6  -4 10300.5 751.498   3
  -1  -6   4 11622.0 789.550  10
  -1  -6   4 11939.4 709.532   5
  -1  -6   3 11475.4 646.027  11
  -1  -6   3 12405.1 697.930   5
   1   6  -3 11448.3 665.169  11
   1   6  -3 13019.3 809.045   4
  -1  -6   3 13283.2 791.085  10
   1   6  -3 12857.8 761.541   8
   1   6  -3 12227.0 767.898   3
  -1  -6   2 1023.18 229.971  10
   1   6  -2 1041.09 212.244   3
  -1  -6   2 792.095 128.651   5
   1   6  -2 837.449 260.872   4
  -1  -6   2 731.934 81.2433  11
   1   6  -2 578.401 88.6567   5
  -1  -6   1 826.510 81.5453  11
   1   6  -1 1261.84 215.916   3
  -1  -6   1 1083.50 228.013  10
   1   6  -1 1221.33 218.156   4
   1   6  -1 673.912 74.7341   5
  -1  -6   0 179.443 60.1838  11
   1   6   0 228.588 194.591   3
  -1  -6   0 383.036 179.680  10
   1   6   0-40.2526 179.419   4
   1   6   1 97674.2 4840.68   3
  -1  -6  -1 90229.3 4744.31  11
  -1  -6  -1 98867.5 4846.68  10
   1   6   1 93264.0 4830.58   4
  -1  -6  -1 93146.1 4743.98   1
   1   6   2 10801.8 661.534   4
  -1  -6  -2 10270.9 666.227  10
  -1  -6  -3 12855.8 737.244  10
  -1  -6  -3 11604.4 614.934   5
   1   6   3 11418.2 728.093   2
   1   6   3 10845.1 704.665   4
  -1  -6  -4 43004.8 2201.20  10
  -1  -6  -4 39137.1 2102.29   5
   1   6   4 43202.4 2203.44   2
  -1  -6  -5 13890.2 754.074   5
  -1  -6  -5 13600.3 838.597  10
   1   6   5 12158.8 829.400   2
  -1  -6  -5 14271.5 822.298   6
   1   6   6 9950.12 643.069   9
  -1  -6  -6 10023.8 673.705  10
   1   6   6 10470.5 675.991   2
  -1  -6  -6 10478.3 654.164   6
   1   6   7 9853.65 627.884   9
   1   6   7 9057.89 659.418   2
  -1  -6  -7 10434.8 644.848   6
   1   6   8 540.765 169.477   9
   1   6   8 438.628 208.561   2
   1   6   8 346.737 216.902   5
  -1  -6  -8 556.341 183.550   6
  -1  -6  -9 7117.13 500.471   6
   1   6   9 6544.15 527.917   5
   1   6   9 7183.95 495.904   9
   1   6   9 6213.26 533.753   2
  -1  -6 -10 14845.4 929.659   6
  -1  -6 -10 16213.3 1025.02  11
   1   6  10 15601.8 979.016   5
   1   6  10 14806.4 926.166   9
   1   6  10 16022.4 986.824   2
  -1  -6 -11-96.6841 330.704  11
   1   6  11 5.47372 187.254   9
   1   6  11 23.4803 248.637   2
  -1  -6 -11 83.3184 201.568   6
  -1  -6 -12 7442.60 548.902   6
   1   6  12 8339.86 564.636   9
  -1  -6 -12 7798.32 665.038  11
   1   6  12 7594.31 606.313   2
   1   6  13 4507.40 439.054   2
   1   6  13 3825.75 363.333   9
  -1  -6 -13 5856.62 572.849  11
  -1  -6 -14 574.829 382.812  11
   1   6  14 355.723 270.689   2
  -1  -6 -15 2442.47 401.651  11
   1   6  15 1872.01 295.291   2
  -1  -7  10 265.873 351.591  10
   1   7 -10 27.4455 405.123   4
   1   7 -10 178.369 247.707   8
  -1  -7   9 1927.29 377.554  10
   1   7  -9 1403.52 408.238   4
   1   7  -9 1561.80 294.132   8
  -1  -7   8 102.493 331.874  10
  -1  -7   8 364.891 263.429   5
   1   7  -8-43.4858 251.559   8
   1   7  -8 522.458 391.908   4
  -1  -7   7-16.4874 319.337  10
  -1  -7   7 188.297 240.354   5
   1   7  -7-114.255 324.469   4
   1   7  -7 102.338 221.756   8
  -1  -7   6 1052.25 234.761   5
   1   7  -6 1409.70 182.329  11
  -1  -7   6 966.646 302.958  10
   1   7  -6 1401.64 327.843   4
   1   7  -6 1390.37 252.270   8
   1   7  -5 115659. 5845.10  11
  -1  -7   5 120397. 5997.21  10
  -1  -7   5 105395. 5868.54   5
   1   7  -5 118893. 5932.60   8
   1   7  -5 113945. 5988.62   4
   1   7  -4 20709.7 1118.09  11
  -1  -7   4 20717.2 1253.23  10
  -1  -7   4 19896.7 1142.56   5
   1   7  -4 19712.4 1262.02   4
   1   7  -4 20856.6 1206.15   8
   1   7  -4 21263.8 1242.93   3
  -1  -7   3 13750.0 841.525   5
   1   7  -3 17101.6 939.587   8
   1   7  -3 15913.7 982.111   4
  -1  -7   3 14984.0 963.287  10
   1   7  -3 15293.9 953.306   3
  -1  -7   2 2955.75 220.569   5
   1   7  -2 2932.30 338.374   3
  -1  -7   2 2637.30 182.135  11
  -1  -7   2 3172.90 337.306  10
   1   7  -2 2860.28 366.882   4
   1   7  -2 2749.96 188.933   5
   1   7  -1 7437.87 568.142   4
  -1  -7   1 8161.43 574.874  10
  -1  -7   1 7502.21 426.282  11
   1   7  -1 8478.98 578.228   3
  -1  -7   0 2110.71 269.422  10
   1   7   0 2161.59 274.665   3
   1   7   0 2087.50 269.948   4
  -1  -7   0 1237.09 116.923  11
   1   7   1 6972.66 519.026   3
  -1  -7  -1 7505.93 519.282  10
   1   7   1 6786.91 502.763   4
  -1  -7  -1 6631.90 399.930  11
  -1  -7  -1 7388.57 414.849   1
   1   7   2 27560.2 1502.11   3
  -1  -7  -2 24422.6 1482.42  10
  -1  -7  -2 26990.8 1390.81   1
   1   7   2 26382.4 1482.48   4
  -1  -7  -3-6.49592 180.595  10
  -1  -7  -3-15.5771 30.2993   5
   1   7   3-35.3396 163.070   4
   1   7   4 47.0780 202.456   2
  -1  -7  -4 148.983 83.2064   5
   1   7   4 102.098 158.342   4
  -1  -7  -4 53.4063 175.575  10
  -1  -7  -5 1368.98 239.466  10
  -1  -7  -5 1195.97 142.790   5
   1   7   5 1098.01 238.482   2
  -1  -7  -5 1011.25 218.084   6
  -1  -7  -6 692.922 199.713   6
  -1  -7  -6 1038.26 231.132  10
   1   7   6 861.607 203.445   9
   1   7   6 919.517 226.431   2
  -1  -7  -7 37378.7 1990.75  10
   1   7   7 32645.5 1944.69   9
   1   7   7 35049.8 1986.53   2
  -1  -7  -7 38457.3 1972.73   6
   1   7   8 8178.87 586.826   9
   1   7   8 8326.47 622.915   2
  -1  -7  -8 9396.06 614.364   6
  -1  -7  -9 10231.9 640.426   6
   1   7   9 7752.66 599.932   9
   1   7   9 9270.56 663.087   2
   1   7  10 8.47600 248.268   2
   1   7  10 588.097 200.901   9
  -1  -7 -10 432.189 208.470   6
  -1  -7 -11 4680.13 399.955   6
   1   7  11 3548.39 415.583   2
   1   7  11 3364.35 348.269   9
  -1  -7 -12 12029.1 780.958   6
  -1  -7 -12 12188.6 884.510  11
   1   7  12 12233.8 781.847   9
   1   7  12 10918.1 817.956   2
   1   7  13 3835.99 420.846   2
   1   7  13 3660.10 355.400   9
  -1  -7 -13 3046.52 473.141  11
  -1  -7 -13 3943.93 370.639   6
  -1  -7 -14 1642.40 370.085  11
   1   7  14 2015.30 321.425   2
  -1  -7 -15 4558.90 572.347  11
   1   7  15 3389.88 383.640   2
  -1  -8   9 683.444 329.103  10
   1   8  -9-210.065 392.741   4
   1   8  -8 2561.96 465.321   4
  -1  -8   8 3179.89 462.074  10
   1   8  -8 1998.74 303.576   8
   1   8  -7 904.592 343.651   4
   1   8  -7 888.868 229.412   8
  -1  -8   7 363.485 348.773  10
   1   8  -6 7199.48 552.876   8
   1   8  -6 6887.99 645.294   4
  -1  -8   6 7944.41 665.011  10
  -1  -8   5 329.926 302.253  10
   1   8  -5-4.06768 338.586   4
   1   8  -5 88.2532 206.055   8
   1   8  -4 12368.6 885.801   4
   1   8  -4 12047.6 725.724  11
  -1  -8   4 13449.9 759.686   5
  -1  -8   4 12771.2 891.236  10
   1   8  -4 13540.7 827.514   8
   1   8  -4 12379.4 868.756   3
  -1  -8   3 83827.8 4217.62  10
  -1  -8   3 77060.5 4055.94   5
   1   8  -3 77096.0 4199.74   4
   1   8  -3 80142.9 4150.47   8
   1   8  -3 78792.4 4189.07   3
  -1  -8   2 20725.3 1273.08  10
   1   8  -2 21083.1 1273.64   4
  -1  -8   2 20510.2 1118.75   5
   1   8  -2 23177.0 1281.91   3
  -1  -8   1 310.922 65.4920   5
   1   8  -1 488.226 250.753   3
  -1  -8   1 279.171 249.682  10
   1   8  -1 511.164 246.382   4
   1   8   0 120.082 243.677   4
  -1  -8   0 119.107 224.631  10
   1   8   0 19.4853 230.307   3
  -1  -8   0 14.6033 74.1216  11
   1   8   1 1463.39 282.793   3
  -1  -8  -1 1902.14 280.994  10
   1   8   1 1283.51 257.360   4
  -1  -8  -1 1872.85 162.693   1
  -1  -8  -1 1071.51 119.075  11
   1   8   2 3235.80 345.995   3
  -1  -8  -2 3502.36 351.266  10
   1   8   2 3305.41 337.084   4
  -1  -8  -2 2983.76 225.894   1
   1   8   3 27031.6 1582.34   3
  -1  -8  -3 29074.2 1585.42  10
   1   8   3 27311.9 1552.98   4
   1   8   4 71400.3 3587.17   4
  -1  -8  -4 72989.8 3616.54  10
  -1  -8  -4 66364.6 3459.46   5
   1   8   5 140474. 6886.71   4
  -1  -8  -5 152015. 6933.10  10
  -1  -8  -5 127341. 6770.97   5
   1   8   6 41102.4 2319.28   2
  -1  -8  -6 44188.3 2327.28  10
  -1  -8  -6 41444.0 2309.92   6
  -1  -8  -7 17463.1 1010.61  10
   1   8   7 14629.1 970.530   9
   1   8   7 15328.8 996.540   2
  -1  -8  -7 16025.8 988.545   6
   1   8   8 180.315 256.006   2
  -1  -8  -8 292.791 218.190   6
   1   8   8 343.923 210.416   9
  -1  -8  -9 5492.44 459.445   6
   1   8   9 5338.38 456.287   9
   1   8   9 5237.94 488.960   2
   1   8  10 29438.8 1738.93   9
   1   8  10 29262.8 1769.64   2
  -1  -8 -10 33668.1 1762.80   6
  -1  -8 -11 10844.5 748.750   6
   1   8  11 11414.2 755.160   9
   1   8  11 10629.2 774.053   2
  -1  -8 -12 2183.16 303.958   6
   1   8  12 2048.91 287.122   9
   1   8  12 1744.51 321.146   2
  -1  -8 -13 4871.08 536.575  11
  -1  -8 -13 3999.84 414.830   6
   1   8  13 4661.18 423.160   9
   1   8  13 5440.35 475.708   2
  -1  -8 -14 1855.22 433.852  11
   1   8  14 1631.55 323.692   2
  -1  -8 -15 702.742 361.615  11
   1   8  15 595.257 297.782   2
  -1  -9   8-79.9079 379.085  10
   1   9  -8 48.3467 428.276   4
  -1  -9   7-32.7209 374.439  10
   1   9  -7-45.1043 222.807   8
   1   9  -7 1.34458 357.891   4
  -1  -9   6 37.6460 348.890  10
   1   9  -6 572.566 375.741   4
   1   9  -6-50.4080 229.463   8
   1   9  -5 137.571 315.749   4
  -1  -9   5 301.843 294.087  10
   1   9  -5-70.2440 218.932   8
  -1  -9   4 5592.27 534.250  10
   1   9  -4 4924.80 535.373   4
   1   9  -4 6674.57 489.900   8
  -1  -9   3 13432.0 931.701  10
   1   9  -3 13929.7 936.956   4
   1   9  -3 14198.7 866.929   8
   1   9  -3 12197.4 903.656   3
  -1  -9   2 3838.05 441.350  10
   1   9  -2 3384.80 451.322   4
   1   9  -2 4556.50 433.946   3
   1   9  -1 683.434 249.616   3
  -1  -9   1 558.411 249.525  10
   1   9  -1 1321.67 296.685   4
  -1  -9   0 23270.2 1297.02  10
   1   9   0 20355.0 1268.31   4
   1   9   0 19983.8 1275.71   3
   1   9   1 2272.40 341.967   3
  -1  -9  -1 1698.07 299.455  10
   1   9   1 2062.75 310.105   4
  -1  -9  -1 1835.45 186.546   1
  -1  -9  -2 4785.54 356.235   1
   1   9   2 5980.73 485.561   4
  -1  -9  -2 7246.55 506.372  10
   1   9   2 7566.85 548.468   3
  -1  -9  -3 1357.48 152.034   1
  -1  -9  -3 1846.15 273.924  10
   1   9   3 1408.95 281.222   3
   1   9   3 1463.09 255.625   4
  -1  -9  -4 2734.48 338.900  10
   1   9   4 3101.74 378.219   3
   1   9   4 2828.63 317.680   4
  -1  -9  -5 721.515 240.045  10
   1   9   5 892.580 235.400   4
   1   9   6 17885.3 1087.01   4
  -1  -9  -6 18835.0 1131.85  10
   1   9   7 20435.7 1237.68   9
  -1  -9  -7 21863.8 1253.15  10
   1   9   7 19051.6 1241.62   2
  -1  -9  -7 20231.6 1238.49   6
  -1  -9  -8 115526. 6045.08  10
   1   9   8 117089. 6053.09   2
   1   9   8 114104. 6030.64   9
  -1  -9  -8 115016. 6037.41   6
  -1  -9  -9 1494.55 292.708   6
   1   9   9 2021.11 300.392   9
   1   9   9 1963.60 319.550   2
  -1  -9 -10 4627.31 450.334   6
   1   9  10 5108.52 440.148   9
   1   9  10 3798.82 444.372   2
   1   9  11 432.090 275.708   2
  -1  -9 -11 819.846 258.513   6
   1   9  11 206.784 240.978   9
   1   9  12 4321.06 443.191   2
   1   9  12 4679.47 429.117   9
  -1  -9 -12 4356.66 426.532   6
  -1  -9 -13 3310.65 364.653   6
   1   9  13 3987.27 423.514   2
   1   9  13 3049.67 336.497   9
   1   9  14 3868.09 421.117   2
  -1  -9 -14 4567.42 562.152  11
  -1 -10   7 3890.27 486.696  10
   1  10  -7 3402.00 539.772   4
   1  10  -6 2374.17 421.761   4
  -1 -10   6 2313.63 387.592  10
  -1 -10   5 876.494 362.273  10
   1  10  -5 1079.58 364.791   4
   1  10  -5 479.371 231.507   8
  -1 -10   4 1627.61 370.843  10
   1  10  -4 1917.82 371.365   4
   1  10  -4 1381.65 254.911   8
   1  10  -3 268.785 294.015   3
   1  10  -3 193.461 345.361   4
   1  10  -3 361.920 216.335   8
  -1 -10   3-109.544 330.960  10
  -1 -10   2 266.718 301.960  10
   1  10  -2-12.5580 306.031   3
   1  10  -2 413.673 322.324   4
  -1 -10   1 19635.2 1274.54  10
   1  10  -1 21906.4 1282.19   4
   1  10  -1 19554.0 1266.58   3
  -1 -10   0 14153.3 933.488  10
   1  10   0 14269.6 913.207   4
   1  10   0 12174.7 917.750   3
  -1 -10  -1 91.6170 277.727  10
   1  10   1 2.81912 264.086   3
   1  10   1 244.455 263.666   4
   1  10   2 9644.86 710.515   4
  -1 -10  -2 10483.3 745.481  10
   1  10   2 10709.8 771.073   3
   1  10   3 2482.67 382.671   3
  -1 -10  -3 3327.96 375.734  10
   1  10   3 2452.01 333.588   4
  -1 -10  -3 2831.71 231.383   1
   1  10   4 40022.6 2238.89   3
   1  10   4 37998.5 2171.25   4
  -1 -10  -4 40895.4 2218.24  10
   1  10   5 72240.0 3862.87   3
   1  10   5 70856.9 3802.63   4
  -1 -10  -5 72910.3 3855.68  10
  -1 -10  -6 41543.0 2319.29  10
   1  10   6 41478.5 2270.25   4
  -1 -10  -7 65778.7 3445.87  10
   1  10   7 64117.4 3439.80   9
   1  10   7 61613.4 3375.38   4
  -1 -10  -8 4234.26 458.888   6
  -1 -10  -8 4181.33 443.737  10
   1  10   8 4239.37 452.631   9
   1  10   8 4295.99 386.552   4
   1  10   9 4859.06 460.010   9
   1  10   9 4876.85 498.675   2
  -1 -10  -9 4059.14 450.451   6
  -1 -10 -10 2903.49 391.585   6
   1  10  10 2785.17 359.211   9
   1  10  10 3612.51 419.648   2
   1  10  11 8369.39 635.307   9
   1  10  11 7031.51 622.842   2
  -1 -10 -11 8236.63 648.796   6
   1  10  12 768.452 272.378   9
  -1 -10 -12 276.695 270.546   6
   1  10  12 575.096 303.937   2
  -1 -10 -13 1190.29 288.445   6
   1  10  13 2006.61 310.393   9
   1  10  13 1668.89 317.885   2
  -1 -10 -14 5836.15 663.961  11
   1  10  14 6916.30 545.396   9
   1  10  14 6226.52 533.906   2
  -1 -11   6 379.826 378.980  10
   1  11  -6-163.723 378.127   4
  -1 -11   5 1029.89 360.363  10
   1  11  -5 1999.99 418.184   4
  -1 -11   4 576.559 349.648  10
   1  11  -4 615.985 390.487   4
   1  11  -3 17234.3 1168.38   4
  -1 -11   3 19856.5 1217.90  10
   1  11  -3 16802.6 1060.93   8
   1  11  -3 17708.7 1178.15   3
   1  11  -2 486.027 349.097   3
  -1 -11   2 568.341 330.778  10
   1  11  -2-48.6293 332.541   4
   1  11  -2 560.413 223.859   8
   1  11  -1 6864.94 630.495   3
  -1 -11   1 6738.49 614.275  10
   1  11  -1 6246.44 591.008   4
  -1 -11   0 8039.26 678.035  10
   1  11   0 8006.75 662.805   4
   1  11   0 8377.80 695.458   3
   1  11   1 1648.19 364.416   3
   1  11   1 1470.02 311.097   4
  -1 -11  -1 2620.40 374.891  10
   1  11   2 27459.1 1613.87   4
  -1 -11  -2 27782.9 1656.36  10
   1  11   2 28190.9 1681.23   3
  -1 -11  -3 10140.2 744.128  10
   1  11   3 9340.90 692.683   4
   1  11   3 9914.26 776.339   3
   1  11   4 2430.66 364.139   3
   1  11   4 1862.03 290.818   4
  -1 -11  -4 1792.42 317.742  10
   1  11   5 1037.66 326.747   3
   1  11   5 996.138 244.670   4
  -1 -11  -5 739.185 271.081  10
  -1 -11  -6 774.107 277.626  10
   1  11   6 1035.68 236.601   4
   1  11   6 877.964 305.004   3
  -1 -11  -7-116.832 265.664  10
   1  11   7 299.569 286.942   9
   1  11   7 139.462 299.268   3
   1  11   7-110.449 215.017   4
   1  11   8 5962.99 473.966   4
   1  11   8 5911.46 559.067   9
  -1 -11  -8 6147.78 541.718  10
  -1 -11  -9 313.189 262.292  10
   1  11   9 461.616 299.700   9
   1  11   9-109.503 208.928   4
  -1 -11  -9 533.309 310.603   6
  -1 -11 -10 2939.62 391.248   6
   1  11  10 1694.03 320.939   9
   1  11  11 874.946 284.756   9
  -1 -11 -11 1368.59 315.636   6
  -1 -11 -12 6190.47 570.690   6
   1  11  12 6657.34 578.513   2
   1  11  12 7679.99 600.332   9
  -1 -11 -13-143.391 316.260   6
   1  11  13-101.816 296.832   2
   1  11  13-6.19201 289.595   9
  -1 -12   4 7266.91 687.318  10
   1  12  -4 6628.06 646.974   4
  -1 -12   3-31.8337 354.757  10
   1  12  -3 195.381 367.142   4
   1  12  -2 2679.09 414.755   3
  -1 -12   2 2826.07 454.471  10
   1  12  -2 2776.17 423.983   4
   1  12  -1 294.970 318.710   3
  -1 -12   1 301.317 319.849  10
   1  12  -1-257.361 358.006   4
   1  12   0 14030.2 931.735   4
  -1 -12   0 12334.5 938.825  10
   1  12   0 13326.3 967.743   3
  -1 -12  -1 645.765 349.411  10
   1  12   1 980.749 362.580   3
   1  12   1 833.265 290.215   4
  -1 -12  -2-35.4785 318.582  10
   1  12   2-143.025 288.342   4
   1  12   2 123.743 320.250   3
   1  12   3 2962.00 453.131   3
  -1 -12  -3 2781.96 399.542  10
   1  12   3 2181.42 350.014   4
   1  12   4 23.5379 312.477   3
  -1 -12  -4 313.155 295.230  10
   1  12   4 215.709 245.904   4
   1  12   5 11355.1 750.609   4
  -1 -12  -5 11029.3 816.633  10
   1  12   5 10608.9 833.305   3
   1  12   6 567.574 312.134   3
  -1 -12  -6 725.177 293.750  10
   1  12   6 817.451 226.996   4
  -1 -12  -7 894.805 269.314  10
   1  12   7 892.015 304.791   3
   1  12   7 1159.90 302.545   9
   1  12   7 494.003 226.984   4
   1  12   8 18743.7 1172.26   3
  -1 -12  -8 16701.2 1122.49  10
   1  12   8 16677.1 1135.16   9
   1  12   9 6075.69 575.210   9
  -1 -12  -9 6646.34 554.551  10
   1  12   9 5512.53 561.940   3
   1  12  10 6040.45 586.851   9
  -1 -12 -10 6235.95 579.682   6
  -1 -12 -11 113.942 313.318   6
   1  12  11 491.479 324.509   9
   1  12  12 19676.5 1281.86   9
  -1 -12 -12 21535.0 1288.24   6
   1  13  -2 13284.9 983.836   4
  -1 -13   2 15977.0 1081.92  10
  -1 -13   1 7409.28 651.600  10
   1  13  -1 5805.90 595.966   4
   1  13  -1 6298.78 647.848   3
   1  13   0 104.304 335.729   3
  -1 -13   0 742.971 348.830  10
   1  13   0 113.330 332.995   4
   1  13   1 9930.77 824.042   3
   1  13   1 9819.43 736.377   4
  -1 -13  -1 9842.02 783.711  10
   1  13   2 42.2135 312.980   3
  -1 -13  -2-10.3102 344.303  10
   1  13   2-180.260 314.476   4
   1  13   3 4955.78 541.777   3
  -1 -13  -3 5985.06 576.331  10
   1  13   3 5018.88 478.403   4
   1  13   4 5057.34 550.478   3
  -1 -13  -4 5585.12 536.815  10
   1  13   4 4190.29 441.299   4
   1  13   5 2469.94 410.236   3
  -1 -13  -5 1568.03 342.144  10
   1  13   5 2203.37 308.427   4
   1  13   6 98.9117 327.851   3
  -1 -13  -6-2.42358 288.413  10
   1  13   7 674.515 375.792   3
  -1 -13  -7 851.190 291.072  10
   1  13   7 1153.23 358.556   9
   1  13   8 8618.36 703.620   3
  -1 -13  -8 7883.63 666.004  10
   1  13   8 8495.34 729.459   9
   1  13   9 744.907 360.893   3
  -1 -13  -9 846.169 321.163  10
   1  13   9 1189.99 305.697   9
   1  13  10 5133.26 521.510   3
   1  13  10 5093.38 551.609   9
   1  13  11 794.919 312.222   3
   1  13  11 682.597 310.565   9
   1  14   1 15.6686 422.097   3
  -1 -14  -1 19.4461 396.492  10
   1  14   1 233.750 319.961   4
   1  14   2 13411.4 904.365   4
  -1 -14  -2 13792.8 993.924  10
   1  14   2 14187.4 1022.69   3
  -1 -14  -3 363.414 363.763  10
   1  14   3 321.136 305.574   4
   1  14   3-206.861 367.005   3
   1  14   4 168.456 379.835   3
  -1 -14  -4 544.992 352.085  10
  -1 -14  -5 55.7234 342.890  10
   1  14   5-434.035 384.731   3
  -1 -14  -6 1514.06 319.567  10
   1  14   6 1254.18 361.598   3
   1  14   7 3171.57 487.322   3
  -1 -14  -7 3396.76 426.890  10
   1  14   7 2365.84 411.991   9
   1  14   8 1687.49 395.482   3
  -1 -14  -8 2043.71 380.902  10
   1  14   8 1587.60 382.759   9
   2 -12  -7 138.331 338.529   6
  -2  12   7 7.94523 334.421   9
  -2  12   6 18831.7 1248.69   9
   2 -12  -6 17068.9 1115.44   5
   2 -12  -6 19015.9 1221.88   6
   2 -12  -5 2321.25 372.149   6
  -2  12   5 2773.51 468.951   9
   2 -12  -5 1470.77 309.146   5
  -2  12   4 798.465 375.407   9
   2 -12  -4 622.800 284.451   5
   2 -12  -4 1030.22 344.046   6
   2 -12  -3 510.930 356.334   1
  -2  12   3 856.362 360.599   9
  -2  12   2 2841.14 400.647   9
   2 -12  -2 2265.34 422.995   1
  -2  12   1 34.9494 341.271   9
   2 -12  -1-323.302 333.485   1
   2 -11 -10 2181.82 424.987   6
  -2  11  10 2896.63 464.245   9
  -2  11   9 473.707 367.755   9
   2 -11  -9 565.721 383.700   6
  -2  11   8 208.961 336.378   9
   2 -11  -8 24.2080 337.539   6
   2 -11  -7 295.972 348.434   6
  -2  11   7 298.751 344.464   9
   2 -11  -6 4712.19 554.332   6
  -2  11   6 6043.34 589.884   9
   2 -11  -5-92.9855 336.477   6
  -2  11   5 287.938 321.975   9
   2 -11  -5 139.859 285.336   5
   2 -11  -4 92.3809 341.442   6
  -2  11   4 289.246 323.553   9
   2 -11  -4 112.964 273.472   5
  -2  11   3 8826.85 754.351   9
   2 -11  -3 8736.84 686.673   5
   2 -11  -3 9758.21 751.682   6
  -2  11   2 536.393 314.806   9
   2 -11  -2 36.0312 333.876   1
   2 -11  -2 140.653 303.989   5
   2 -11  -1-122.336 348.878   1
  -2  11   1 190.186 341.622   9
   2 -11  -1 404.681 287.134   5
  -2  11   0-253.351 288.997   9
   2 -11   0 96.2488 355.724   1
   2 -11   0-355.240 287.619   5
   2 -11   1 168.544 330.654   1
  -2  11  -1 442.295 309.750   9
   2 -11   1-165.963 293.643   5
   2 -11   2 1844.88 300.283  10
   2 -11   2 1178.62 329.309   5
   2 -11   2 1505.62 383.525   1
   2 -10 -11 29090.8 1805.38   6
  -2  10  11 29050.9 1825.49   9
   2 -10 -10 11057.5 897.281   6
  -2  10  10 13262.8 951.219   9
   2 -10  -9 1287.48 340.618   6
  -2  10   9 1439.73 360.604   9
   2 -10  -8 849.369 351.524   6
  -2  10   8 4775.10 542.481   9
  -2  10   7 95.6017 333.997   9
   2 -10  -7 22.5940 337.658   6
  -2  10   6-91.3045 288.724   9
   2 -10  -6 32.5516 351.562   6
   2 -10  -5 2688.36 392.261   6
  -2  10   5 3697.40 436.057   9
   2 -10  -4 1225.94 315.495   6
   2 -10  -4 616.863 290.816   5
  -2  10   3 17435.2 1139.09   9
   2 -10  -3 15708.7 1076.03   5
   2 -10  -3 17747.9 1119.35   6
   2 -10  -2 20289.3 1295.34   5
  -2  10   2 21229.6 1327.64   9
   2 -10  -2 21328.0 1317.42   6
   2 -10  -1 2262.76 408.725   1
  -2  10   1 2955.73 398.212   9
   2 -10  -1 2357.41 345.686   5
   2 -10   0 5749.84 468.019  10
  -2  10   0 6476.61 554.083   9
   2 -10   0 6316.77 556.739   5
   2 -10   0 5880.89 603.205   1
   2 -10   1 1841.65 282.095  10
   2 -10   1 1797.57 397.895   1
  -2  10  -1 2499.19 368.064   9
   2 -10   1 1750.00 334.100   5
   2 -10   2 1069.33 341.631   1
   2 -10   2 1363.53 288.561  10
  -2  10  -2 1196.74 292.119   9
   2 -10   2 735.679 324.643   5
   2 -10   3 201.148 286.404  10
   2 -10   3 130.573 330.787   5
   2 -10   3 44.4480 386.054   1
   2 -10   4 6040.06 619.443   1
   2 -10   4 6314.43 584.426   5
   2  -9 -12 110.448 405.485   6
  -2   9  12-77.5306 352.913   9
   2  -9 -11 6690.59 674.753   6
  -2   9  11 8191.78 736.560   9
   2  -9 -10 6763.90 654.387   6
  -2   9  10 7899.32 713.683   9
   2  -9  -9 5181.18 534.897   6
  -2   9   9 4962.24 542.941   9
  -2   9   8 3646.58 493.630   9
   2  -9  -8 4753.64 496.269   6
   2  -9  -7 4788.47 509.285   6
  -2   9   7 4277.98 491.730   9
   2  -9  -6 827.246 326.957   6
  -2   9   6 829.239 314.367   9
   2  -9  -5 3309.64 403.012   6
  -2   9   5 3184.85 437.207   9
  -2   9   4 934.405 282.215   9
   2  -9  -4 607.314 264.780   6
   2  -9  -4 549.348 277.911   5
  -2   9   3 14336.3 919.960   9
   2  -9  -3 11770.1 859.583   5
   2  -9  -3 11956.6 868.709   6
   2  -9  -2 7039.23 487.916  10
  -2   9   2 8035.80 635.846   9
   2  -9  -2 6339.39 591.703   5
   2  -9  -2 8012.11 606.514   6
   2  -9  -1 67336.6 3712.62  10
  -2   9   1 76378.9 3841.55   9
   2  -9  -1 72910.2 3860.82   1
   2  -9  -1 70278.4 3818.99   5
   2  -9   0 1320.63 227.011  10
   2  -9   0 1322.43 342.298   1
  -2   9   0 874.806 285.336   9
   2  -9   0 612.380 301.019   5
   2  -9   1 75.2581 238.235  10
  -2   9  -1 29.4686 257.639   9
   2  -9   1-60.8108 304.637   1
   2  -9   1-176.687 292.550   5
   2  -9   2 4923.12 438.961  10
   2  -9   2 3895.85 485.087   1
  -2   9  -2 4024.43 444.965   9
   2  -9   2 4212.71 478.770   5
   2  -9   3 1759.37 316.604  10
   2  -9   3 862.025 335.503   5
   2  -9   3 1460.16 373.841   1
   2  -9   4 289.868 286.110  10
   2  -9   4 556.229 366.536   1
  -2   9  -4 50.5584 372.829  11
   2  -9   4 171.391 343.997   5
  -2   9  -5 9667.26 771.094  11
   2  -9   5 8862.31 714.344  10
   2  -9   5 8390.17 729.833   5
   2  -9   6-65.6287 355.147  10
   2  -9   6 102.019 359.709   5
  -2   9  -6 3.04900 397.290  11
  -2   8  13 1336.15 395.469   9
   2  -8 -13 1791.30 416.016   6
   2  -8 -12 932.808 362.378   6
  -2   8  12 1443.93 367.215   9
   2  -8 -11 5102.04 553.170   6
  -2   8  11 5374.93 601.998   9
   2  -8 -10 9629.23 763.356   6
  -2   8  10 8924.49 753.842   9
  -2   8   9 320.553 331.488   9
   2  -8  -9-51.7141 336.740   6
  -2   8   8 16.0915 271.152   9
   2  -8  -8-78.5547 313.318   6
   2  -8  -7 15787.9 1099.90   6
  -2   8   7 17898.7 1135.74   9
   2  -8  -6 2501.15 366.724   6
  -2   8   6 1823.97 326.205   9
   2  -8  -5 981.793 283.000   6
  -2   8   5 1040.44 317.202   9
   2  -8  -4 162.830 268.598   6
  -2   8   4-53.8297 248.523   9
   2  -8  -3 458.508 253.935   6
   2  -8  -3 624.078 128.594  10
  -2   8   3 480.431 276.071   9
   2  -8  -3 296.133 265.037   5
   2  -8  -2 442.322 251.119   6
   2  -8  -2 268.281 149.602  10
  -2   8   2 329.027 251.017   9
   2  -8  -2 348.946 265.404   5
   2  -8  -1 52.9822 234.809   6
   2  -8  -1 126.768 171.679  10
  -2   8   1 163.525 265.224   9
   2  -8  -1 323.479 265.628   5
  -2   8   0 115742. 5860.55   9
   2  -8   0 109627. 5784.65  10
   2  -8   0 111056. 5900.66   1
   2  -8   0 110861. 5871.44   5
   2  -8   1 5312.15 550.782   1
   2  -8   1 5432.50 453.587  10
  -2   8  -1 5598.82 493.873   9
   2  -8   1 4758.38 485.696   5
  -2   8  -2 22664.9 1429.21  11
   2  -8   2 22572.9 1429.63   1
   2  -8   2 22596.0 1403.56   5
   2  -8   2 23108.0 1354.91  10
  -2   8  -2 23040.6 1358.95   9
  -2   8  -3 3822.32 465.390  11
   2  -8   3 2965.77 378.231  10
   2  -8   3 3413.32 428.028   1
   2  -8   3 2973.13 395.794   5
  -2   8  -4-27.4432 316.307  11
   2  -8   4 163.088 274.045  10
   2  -8   4-105.253 330.354   5
   2  -8   4-77.7566 326.541   1
  -2   8  -5 259.152 352.546  11
   2  -8   5 80.0790 297.635  10
   2  -8   5-56.8948 372.443   5
  -2   8  -6 10428.4 829.025  11
   2  -8   6 11240.9 801.759  10
   2  -8   6 9315.16 779.451   5
  -2   8  -7 11280.6 897.777  11
   2  -8   7 12860.3 916.645   5
   2  -7 -13 1931.65 430.449   6
  -2   7  13 1079.49 392.322   9
   2  -7 -12 7844.40 699.829   6
  -2   7  12 8464.90 726.826   9
   2  -7 -11 1274.33 353.514   6
  -2   7  11 1851.86 374.714   9
   2  -7 -10 1253.66 345.190   6
  -2   7  10 1661.03 370.991   9
   2  -7  -9 4762.56 507.731   6
  -2   7   9 4955.16 516.522   9
   2  -7  -8 1912.80 343.474   6
  -2   7   8 2195.19 358.849   9
   2  -7  -7 3646.68 442.548   6
  -2   7   7 3761.98 435.544   9
   2  -7  -6 2154.43 343.606   6
  -2   7   6 1909.78 310.425   9
   2  -7  -5 25027.4 1495.41   6
  -2   7   5 25437.7 1508.90   9
   2  -7  -4 2993.44 356.181   6
  -2   7   4 3259.29 399.475   9
   2  -7  -3 9860.50 706.565   6
   2  -7  -3 9235.72 568.053  10
  -2   7   3 11995.2 739.541   9
   2  -7  -2 11450.1 669.142  10
  -2   7   2 11610.5 778.406   9
   2  -7  -2 10478.4 781.445   5
   2  -7  -2 11385.8 759.531   6
   2  -7  -1 20957.9 1213.19  10
   2  -7  -1 21044.2 1318.69   5
  -2   7   1 24140.6 1314.33   9
   2  -7  -1 21696.0 1287.01   6
   2  -7   0 23196.2 1326.56  10
  -2   7   0 23447.5 1381.41   9
   2  -7   0 25492.8 1426.67   5
   2  -7   0 23158.2 1432.22   1
   2  -7   0 22782.5 1368.02   6
   2  -7   1 7930.98 564.726  10
   2  -7   1 9100.03 677.020   1
  -2   7  -1 8240.60 596.416   9
   2  -7   1 6667.97 615.966   5
  -2   7  -2 23264.6 1328.71  11
   2  -7   2 20351.4 1223.23  10
   2  -7   2 19103.3 1280.57   1
  -2   7  -2 19899.6 1218.92   9
   2  -7   2 21076.8 1284.35   5
   2  -7   3 28500.6 1744.69   1
  -2   7  -3 30631.4 1756.69  11
   2  -7   3 28771.2 1724.09   5
  -2   7  -4 1259.54 303.827  11
   2  -7   4 1321.53 357.684   5
   2  -7   4 1668.61 367.459   1
  -2   7  -5 6133.32 578.281  11
   2  -7   5 4173.95 529.891   1
   2  -7   5 6053.03 576.316   5
  -2   7  -6 1700.18 376.933  11
   2  -7   6 1457.00 405.818   5
  -2   7  -7 1289.94 369.074  11
   2  -7   7 835.687 357.847   5
   2  -7   8 994.790 437.394   5
  -2   7  -8 754.216 396.972  11
   2  -6 -14 2990.43 442.817   6
  -2   6  14 3252.84 474.004   9
   2  -6 -13-175.107 323.895   6
  -2   6  13 220.731 338.301   9
   2  -6 -12 689.709 326.858   6
  -2   6  12 614.171 348.489   9
   2  -6 -11 5122.83 548.021   6
  -2   6  11 4676.33 543.821   9
   2  -6 -10 1856.95 375.036   6
  -2   6  10 1763.32 328.415   9
   2  -6  -9 3086.05 427.559   6
  -2   6   9 3568.33 451.658   9
   2  -6  -8 1021.68 283.623   6
  -2   6   8 1058.82 254.507   9
   2  -6  -7-0.90547 278.820   6
  -2   6   7 187.015 265.101   9
   2  -6  -6 30848.2 1781.48   6
  -2   6   6 30935.8 1786.14   9
   2  -6  -5 25092.4 1486.07   6
  -2   6   5 25549.1 1493.44   9
   2  -6  -4 7658.61 581.322   6
  -2   6   4 7352.08 567.520   9
   2  -6  -4 7456.92 407.263  10
   2  -6  -3 4626.56 404.156   6
   2  -6  -3 3937.78 223.102   4
   2  -6  -3 3861.27 257.949  10
  -2   6   3 4105.90 384.879   9
   2  -6  -2 99.7297 104.970  10
   2  -6  -2-11.3661 80.4206   4
  -2   6   2 28.0586 186.521   9
   2  -6  -2 2.66474 204.373   6
   2  -6  -2 100.411 223.626   5
   2  -6  -1 11261.7 691.654  10
  -2   6   1 11541.8 757.115   9
   2  -6  -1 12321.2 797.599   5
   2  -6  -1 11913.5 759.647   6
   2  -6   0 212.060 192.636   6
   2  -6   0 361.134 147.485  10
  -2   6   0 367.518 196.228   9
   2  -6   0 688.707 250.036   5
  -2   6  -1 5051.15 462.678  11
   2  -6   1 3804.96 412.206   1
  -2   6  -1 3285.69 348.741   9
   2  -6   1 3791.63 418.198   5
  -2   6  -2 69032.0 3591.59  11
  -2   6  -2 63364.8 3496.20   9
   2  -6   2 66561.5 3572.23   5
   2  -6   2 67760.2 3586.20   1
   2  -6   3 14289.3 974.644   1
  -2   6  -3 15426.8 992.904  11
   2  -6   3 13613.2 955.318   5
  -2   6  -4-136.175 286.314  11
   2  -6   4 393.623 323.840   5
   2  -6   4 56.3811 330.126   1
  -2   6  -5 6345.63 597.347  11
   2  -6   5 7290.21 602.478   5
   2  -6   5 5117.92 582.869   1
  -2   6  -6 1274.99 316.633  11
   2  -6   6 1057.70 325.986   5
  -2   6  -7-45.0095 323.611  11
   2  -6   7 152.801 365.339   5
  -2   6  -8 2.78681 315.607  11
   2  -6   8 94.0141 357.501   5
  -2   6  -9-150.985 331.026  11
   2  -6   9 44.3140 415.345   5
   2  -5 -14 268.192 381.310   6
  -2   5  14 169.576 350.070   9
   2  -5 -13-487.157 365.458   6
  -2   5  13-208.402 302.500   9
   2  -5 -12-241.480 311.078   6
  -2   5  12-92.0578 329.075   9
   2  -5 -11 1128.21 342.111   6
  -2   5  11 889.818 320.284   9
  -2   5  10 19760.0 1224.66   9
   2  -5 -10 17453.7 1202.20   6
   2  -5  -9 11571.6 831.824   6
  -2   5   9 10629.6 799.928   9
   2  -5  -8 77.4631 242.914   6
  -2   5   8 59.9860 278.582   9
   2  -5  -7 398.718 252.586   6
  -2   5   7 737.574 257.076   9
   2  -5  -6 2974.33 188.204   2
   2  -5  -6 2411.47 346.670   6
  -2   5   6 2835.74 342.649   9
   2  -5  -5 1247.87 270.333   6
  -2   5   5 1363.52 272.887   9
   2  -5  -4 10537.2 733.305   6
  -2   5   4 11741.9 747.676   9
   2  -5  -3 21015.6 1154.53   6
   2  -5  -3 18952.1 999.255   4
   2  -5  -3 19629.6 1016.64  10
  -2   5   3 20654.0 1159.13   9
   2  -5  -2 6156.67 454.176   6
   2  -5  -2 5807.48 357.960  10
  -2   5   2 4514.61 429.611   9
  -2   5   2 6172.81 342.291   8
   2  -5  -2 5767.60 335.847   4
   2  -5  -1 6640.35 495.118   6
   2  -5  -1 6791.40 441.042  10
  -2   5   1 7721.72 516.788   9
   2  -5  -1 7194.30 554.492   5
  -2   5   0 3549.41 374.004  11
  -2   5   0 3346.56 320.756   9
   2  -5   0 3621.02 375.386   5
   2  -5   0 3637.80 318.944   6
  -2   5  -1 36518.1 1992.06  11
  -2   5  -1 33381.5 1907.48   9
   2  -5   1 35304.0 1977.65   1
   2  -5   1 36283.8 1984.07   5
   2  -5   1 35473.1 1907.99   6
   2  -5   2 962.340 291.090   1
  -2   5  -2 1238.89 272.430  11
  -2   5  -2 1309.38 198.795   9
   2  -5   2 679.500 257.401   5
   2  -5   3 19110.1 1128.24   1
  -2   5  -3 17281.4 1108.52  11
  -2   5  -3 16697.9 1008.26   9
   2  -5   3 17860.3 1109.36   5
  -2   5  -4 710.399 273.349  11
   2  -5   4 405.867 273.468   5
   2  -5   4 232.982 298.766   1
  -2   5  -5 18072.7 1143.97  11
   2  -5   5 17049.2 1136.94   5
   2  -5   5 17399.5 1137.45   1
  -2   5  -6 2665.25 368.827  11
   2  -5   6 3110.81 441.558   5
  -2   5  -7-121.300 301.324  11
   2  -5   7 266.485 369.021   5
   2  -5   8 3021.76 467.084   5
  -2   5  -8 2903.25 433.202  11
  -2   5  -9 15.5082 349.512  11
   2  -5   9 238.154 449.181   5
  -2   5 -10 3431.50 465.471  11
   2  -5  10 3162.88 548.035   5
   2  -4 -14 1104.74 380.203   6
  -2   4  14 1657.76 393.751   9
  -2   4  14 1078.55 431.116   7
   2  -4 -13 576.670 380.777   6
  -2   4  13 627.665 353.858   9
  -2   4  13 616.124 377.319   7
   2  -4 -12 74.4254 308.147   6
  -2   4  12 526.996 318.028   9
   2  -4 -11-332.314 292.447   6
  -2   4  11-125.932 287.493   9
   2  -4 -10 1178.20 298.762   6
  -2   4  10 999.791 265.821   9
   2  -4  -9 8346.12 706.662   6
  -2   4   9 9648.98 708.725   9
   2  -4  -8 35857.0 2052.92   6
  -2   4   8 36278.6 2053.66   9
   2  -4  -7 670.505 257.339   6
  -2   4   7 518.356 221.015   9
   2  -4  -6 223.056 209.641   6
   2  -4  -6 222.358 42.5213   2
  -2   4   6 507.156 240.155   9
   2  -4  -6 116.714 218.836   8
   2  -4  -5 385.208 230.712   6
  -2   4   5 519.722 210.174   9
   2  -4  -5 410.895 195.307   8
   2  -4  -5 734.232 87.7807   2
   2  -4  -4 5996.61 368.892   3
   2  -4  -4 7301.11 508.328   6
  -2   4   4 6520.69 486.556   9
   2  -4  -4 6589.81 450.144   8
   2  -4  -3 26431.3 1360.56   6
  -2   4   3 25306.3 1359.25   9
   2  -4  -3 23139.4 1224.42   4
   2  -4  -2 395.856 79.4480  10
   2  -4  -2 156.577 81.7509   4
   2  -4  -2 267.175 168.952   6
  -2   4   2 248.504 174.309   9
  -2   4   2 125.968 73.3471   8
   2  -4  -1 19613.5 1025.79   6
  -2   4   1 17160.3 1015.89   9
   2  -4  -1 18353.1 1069.94   5
   2  -4  -1 16756.7 934.575   4
   2  -4   0 8287.39 517.978   6
  -2   4   0 8021.77 588.851  11
  -2   4   0 7340.88 511.626   9
   2  -4   0 7336.55 567.316   5
  -2   4  -1 104.238 234.168  11
  -2   4  -1 2.23072 145.360   9
   2  -4   1-72.3273 234.267   1
   2  -4   1-82.9865 241.778   5
   2  -4   1 64.9217 144.145   6
  -2   4  -2 2833.44 358.962  11
   2  -4   2 3148.21 358.032   1
  -2   4  -2 2792.49 259.989   9
   2  -4   2 3359.35 370.552   5
  -2   4  -3 3325.14 371.851  11
   2  -4   3 3679.16 386.614   1
  -2   4  -3 3678.89 291.414   9
   2  -4   3 4097.12 426.200   5
  -2   4  -4 15392.6 1002.91  11
   2  -4   4 17092.8 1027.98   5
   2  -4   4 14442.7 990.279   1
  -2   4  -5 2504.93 356.927  11
   2  -4   5 2917.62 389.171   1
   2  -4   5 2648.41 399.342   5
  -2   4  -6 6019.10 545.330  11
   2  -4   6 5628.22 550.397   5
   2  -4   7 7366.45 624.040   5
  -2   4  -7 5875.96 577.778  11
  -2   4  -8 2922.26 430.671  11
   2  -4   8 2585.61 477.884   5
  -2   4  -9 1613.97 385.666  11
   2  -4   9 1758.07 385.674   5
  -2   4 -10 4815.13 550.886  11
   2  -4  10 5069.12 561.254   5
  -2   4 -11 2731.52 469.913  11
   2  -4  11 4438.40 546.476   5
   2  -3 -14 40039.2 2271.37   6
  -2   3  14 35639.6 2254.38   9
  -2   3  14 40524.7 2306.98   7
  -2   3  13 99.5588 332.212   9
   2  -3 -13 648.839 332.215   6
  -2   3  13 480.544 343.935   7
   2  -3 -12-36.1283 313.670   6
  -2   3  12-370.141 279.636   9
  -2   3  12 96.0115 320.317   7
   2  -3 -11 421.182 331.627   6
  -2   3  11 1001.40 287.187   9
  -2   3  11 539.818 307.617   7
   2  -3 -10-8.26048 300.930   6
  -2   3  10 228.354 261.005   9
   2  -3 -10 126.648 319.661   8
   2  -3  -9 1024.92 306.054   6
  -2   3   9 1136.88 275.921   9
   2  -3  -9 1256.56 313.281   8
   2  -3  -8 1088.22 141.157   4
   2  -3  -8 1570.66 307.002   6
  -2   3   8 961.597 250.484   9
   2  -3  -8 1369.78 305.085   8
   2  -3  -7 16522.9 1000.60   6
  -2   3   7 15108.9 976.867   9
   2  -3  -7 17658.1 987.802   8
   2  -3  -7 14947.1 835.593   4
   2  -3  -6 87137.6 4388.95   6
  -2   3   6 89329.9 4395.88   9
   2  -3  -6 88876.3 4360.20   8
   2  -3  -6 79885.7 4233.53   4
   2  -3  -5 12084.7 606.503   4
   2  -3  -5 12576.9 761.086   6
  -2   3   5 11787.6 752.496   9
   2  -3  -5 10677.9 590.410   2
   2  -3  -5 12081.2 725.026   8
   2  -3  -4 31688.0 1617.93   6
  -2   3   4 26860.9 1599.32   9
   2  -3  -4 28504.9 1484.38   4
   2  -3  -4 31153.2 1580.82   8
   2  -3  -4 28329.8 1489.72   3
   2  -3  -3 958.698 106.761   3
   2  -3  -3 707.915 201.922   6
  -2   3   3 535.670 172.163   9
   2  -3  -3 830.262 90.5646   4
   2  -3  -3 837.660 160.070   8
   2  -3  -2 1964.60 218.436   6
   2  -3  -2 1543.53 115.686  10
  -2   3   2 1727.63 208.711   9
   2  -3  -2 1652.75 167.357   8
  -2   3   2 1412.33 139.705   8
   2  -3  -1 15599.3 931.693   6
  -2   3   1 15764.6 935.261   9
   2  -3  -1 16984.9 884.285   8
   2  -3   0 96024.7 4984.42   6
   2  -3   0 94462.0 4924.66   8
  -2   3   0 99681.3 5053.10  11
  -2   3   0 100562. 4994.19   9
   2  -3   0 100048. 5050.94   5
  -2   3  -1 253903. 12962.5  11
  -2   3  -1 258991. 12892.1   9
   2  -3   1 264225. 12974.0   5
   2  -3   1 229488. 13055.0   8
   2  -3   1 250846. 12888.7   6
   2  -3   2 7693.89 566.550   1
   2  -3   2 7604.30 568.703   5
  -2   3  -2 7627.58 472.490   9
  -2   3  -2 8173.78 451.730   6
  -2   3  -2 7107.82 550.883  11
   2  -3   2 7251.00 464.926   6
  -2   3  -3 17775.5 1027.16  11
   2  -3   3 17110.8 1028.15   1
  -2   3  -3 17492.8 915.614   9
   2  -3   3 18445.1 1042.85   5
  -2   3  -3 15071.6 883.706   6
  -2   3  -4 207.407 86.6554   6
  -2   3  -4 173.077 230.949  11
  -2   3  -4 405.642 107.825   9
   2  -3   4 224.213 256.226   5
   2  -3   4 746.911 231.891   1
  -2   3  -5 108.401 216.929  11
   2  -3   5 245.329 246.180   1
   2  -3   5-4.99092 267.346   5
  -2   3  -6 148.962 279.533  11
   2  -3   6 324.800 321.748   5
  -2   3  -7 17823.9 1128.58  11
   2  -3   7 16394.8 1130.75   5
  -2   3  -8 3375.73 407.888  11
   2  -3   8 2862.93 488.757   5
   2  -3   9 193.023 402.882   5
  -2   3  -9-38.1947 305.608  11
   2  -3  10 2251.55 437.172   5
  -2   3 -10 2418.35 442.487  11
  -2   3 -11 1245.35 365.603  11
   2  -3  11 681.142 461.038   5
  -2   3 -12 592.618 388.803  11
   2  -3  12 275.953 489.719   5
   2  -2 -14 2846.29 466.326   6
  -2   2  14 2198.12 438.454   9
  -2   2  14 2100.56 432.722   7
   2  -2 -13 452.454 390.088   6
  -2   2  13 248.660 376.871   9
  -2   2  13 978.877 373.453   7
   2  -2 -12 10431.2 843.513   6
  -2   2  12 11391.5 833.205   9
  -2   2  12 11212.7 862.287   7
   2  -2 -11 4115.94 486.209   6
  -2   2  11 4490.96 483.850   9
   2  -2 -11 4592.13 459.967   8
  -2   2  11 3842.18 465.434   7
   2  -2 -11 3268.72 329.128   4
   2  -2 -10 2089.90 247.223   4
   2  -2 -10 2483.00 382.018   6
  -2   2  10 1879.12 346.286   9
   2  -2 -10 1819.44 376.572   8
  -2   2  10 2002.40 328.902   7
   2  -2  -9 10804.3 819.301   6
  -2   2   9 12609.2 832.496   9
   2  -2  -9 13608.5 854.599   8
  -2   2   9 12060.6 840.058   7
   2  -2  -9 11076.2 701.697   4
  -2   2   8 26581.0 1505.93  10
  -2   2   8 28704.0 1666.86   9
   2  -2  -8 33497.0 1685.57   8
  -2   2   8 31232.8 1685.60   7
   2  -2  -8 31283.3 1689.98   6
   2  -2  -8 29165.2 1550.59   4
   2  -2  -7-62.8325 243.406   6
  -2   2   7 21.7540 53.5560  10
   2  -2  -7 9.26504 135.073   4
  -2   2   7 82.9326 233.450   9
   2  -2  -7-141.887 251.694   8
   2  -2  -6 2139.51 290.854   6
   2  -2  -6 1289.78 163.258   4
  -2   2   6 1761.57 277.210   9
   2  -2  -6 1239.12 260.918   8
   2  -2  -5 5395.48 355.265   4
   2  -2  -5 6469.38 481.850   6
  -2   2   5 4682.77 448.690   9
   2  -2  -5 7000.28 464.906   8
   2  -2  -4 440312. 23904.4   4
  -2   2   4 456363. 23253.7   9
   2  -2  -4 475996. 25018.3   8
   2  -2  -4 475543. 23260.4   6
   2  -2  -4 426803. 23427.8   3
   2  -2  -3 2577.78 189.935   4
   2  -2  -3 2863.89 279.749   6
  -2   2   3 2865.00 277.819   9
   2  -2  -3 2389.39 240.708   8
   2  -2  -3 2283.39 169.345   3
   2  -2  -2 1273.81 186.983   6
   2  -2  -2 1092.65 87.0546  10
  -2   2   2 1286.30 184.111   9
   2  -2  -2 500.153 135.887   8
   2  -2  -1 31662.7 1629.40   6
   2  -2  -1 29367.5 1571.42  10
  -2   2   1 29300.6 1624.10   9
   2  -2  -1 31486.4 1600.11   8
   2  -2   0 14336.4 789.085   6
  -2   2   0 13140.9 785.669   9
   2  -2   0 14725.9 862.192   5
   2  -2   0 13834.5 757.811   8
  -2   2   0 13959.3 847.026  11
  -2   2   0 13985.1 753.084   7
   2  -2   1 1297.01 150.112   6
  -2   2  -1 1261.97 214.671  11
  -2   2  -1 1403.01 134.765   6
  -2   2  -1 1423.54 158.188   9
   2  -2   1 1516.25 120.836   8
   2  -2   1 1268.88 235.432   5
  -2   2  -2 9827.58 527.266   6
  -2   2  -2 9575.30 640.615  11
   2  -2   2 9984.13 636.609   1
  -2   2  -2 9575.04 538.227   9
   2  -2   2 10316.9 647.600   5
   2  -2   2 8598.51 506.045   8
   2  -2   2 9713.92 536.565   6
  -2   2  -3 161.962 65.9779   6
   2  -2   3 176.039 219.740   1
  -2   2  -3 132.127 74.0624   9
   2  -2   3-21.1721 235.617   5
  -2   2  -3 64.4661 195.472  11
  -2   2  -4 22124.7 1138.19   6
  -2   2  -4 21597.0 1280.64  11
  -2   2  -4 23117.1 1147.34   9
   2  -2   4 23075.4 1299.50   5
   2  -2   4 20609.8 1129.26   8
   2  -2   4 21963.8 1279.66   1
  -2   2  -5 47290.5 2556.49   6
  -2   2  -5 53258.6 2739.55  11
  -2   2  -5 51963.8 2566.46   9
   2  -2   5 53466.5 2740.57   5
  -2   2  -5 47697.9 2552.66   9
   2  -2   5 52283.5 2557.99   8
   2  -2   5 54861.3 2732.35   1
  -2   2  -6 165.999 226.434  11
   2  -2   6-76.5134 335.810   5
  -2   2  -7 1334.64 280.408  11
   2  -2   7 651.009 328.379   5
  -2   2  -8 352.549 320.334  11
   2  -2   8 46.4309 387.519   5
  -2   2  -9 144.571 325.569  11
   2  -2   9 330.401 341.170   5
  -2   2 -10 53.7495 317.915  11
   2  -2  10-81.5533 367.785   5
   2  -2  11 1231.29 404.458   5
  -2   2 -11 2369.24 398.507  11
   2  -2  12 16104.2 1133.74   5
  -2   2 -12 13639.4 1076.07  11
   2  -1 -14 1338.70 317.743  11
   2  -1 -14 1723.02 416.580   6
  -2   1  14 405.108 340.871   9
  -2   1  14 519.539 388.065   7
   2  -1 -13 26365.1 1650.10   6
  -2   1  13 26443.8 1656.91   9
  -2   1  13 26575.7 1661.90   7
   2  -1 -12 8869.29 793.978   6
  -2   1  12 11866.0 835.830   9
   2  -1 -12 11420.2 841.972   8
  -2   1  12 10551.3 810.293   7
   2  -1 -12 9430.03 680.816   4
   2  -1 -11 800.206 213.268   4
   2  -1 -11 1118.08 340.650   6
  -2   1  11 1646.30 340.929   9
   2  -1 -11 1059.64 352.737   8
  -2   1  11 858.638 308.039   7
   2  -1 -10 7723.00 648.084   6
  -2   1  10 7679.29 645.314   9
   2  -1 -10 8806.19 652.105   8
  -2   1  10 7120.90 619.607   7
   2  -1 -10 7215.82 538.929   4
   2  -1  -9 1947.87 340.032   6
  -2   1   9 1330.64 182.149  10
   2  -1  -9 1190.40 235.323   4
  -2   1   9 1264.54 264.539   9
   2  -1  -9 1872.26 339.305   8
  -2   1   9 2067.99 340.431   7
   2  -1  -8 4248.04 346.276   4
  -2   1   8 3825.07 290.612  10
   2  -1  -8 4165.60 430.626   6
  -2   1   8 4095.19 425.592   9
   2  -1  -8 4462.45 449.281   8
  -2   1   8 4073.97 421.726   7
  -2   1   7 3147.03 234.711  10
   2  -1  -7 3249.10 374.216   6
   2  -1  -7 2660.37 273.303   4
  -2   1   7 3908.97 374.976   9
   2  -1  -7 3505.73 362.344   8
  -2   1   7 3869.50 365.813   7
   2  -1  -6 16993.9 946.724   4
  -2   1   6 15647.9 897.573  10
   2  -1  -6 18072.5 1043.40   6
  -2   1   6 17963.3 1036.01   9
   2  -1  -6 18762.0 1031.34   8
  -2   1   6 17050.4 1027.45   7
   2  -1  -5 31682.0 1626.52   6
   2  -1  -5 29627.5 1539.16   4
  -2   1   5 28683.8 1493.29  10
   2  -1  -5 31207.9 1614.07   8
  -2   1   5 28017.1 1605.37   7
   2  -1  -4 560552. 28530.6   6
   2  -1  -4 534463. 27372.4   4
  -2   1   4 487332. 26695.2  10
  -2   1   4 535811. 28443.6   9
   2  -1  -4 567155. 28307.9   8
  -2   1   4 541808. 28334.1   7
   2  -1  -3 24564.4 1231.97   6
   2  -1  -3 22142.0 1161.83   4
   2  -1  -3 20699.4 1114.52  10
  -2   1   3 22229.8 1219.95   9
   2  -1  -3 23201.5 1206.21   8
  -2   1   3 19979.3 1195.13   7
   2  -1  -2 14893.4 841.066   6
   2  -1  -2 13962.3 762.587  10
  -2   1   2 14331.7 839.287   9
   2  -1  -2 15817.3 835.215   8
  -2   1   2 14152.7 824.272   7
   2  -1  -1 52155.1 2953.66   6
   2  -1  -1 55200.8 2915.33  10
  -2   1   1 58664.2 2966.03   9
   2  -1  -1 59895.3 2955.87   8
  -2   1   1 59841.5 2949.40   7
   2  -1   0 47054.7 2355.64   6
  -2   1   0 44217.7 2400.92  11
   2  -1   0 42085.6 2331.07  10
   2  -1   0 42599.7 2331.27   9
  -2   1   0 46812.2 2357.53   9
   2  -1   0 46083.4 2414.07   5
   2  -1   0 46224.2 2349.98   8
  -2   1   0 47602.0 2333.23   7
   2  -1   1 22222.3 1161.08   6
  -2   1  -1 22607.8 1238.07  11
   2  -1   1 20947.1 1145.74   9
  -2   1  -1 21577.5 1162.44   9
   2  -1   1 23489.6 1252.76   5
   2  -1   2 3328.05 217.279   6
  -2   1  -2 3013.26 313.921  11
   2  -1   2 3610.60 318.390   1
  -2   1  -2 3491.70 219.265   9
   2  -1   2 2971.97 332.863   5
  -2   1  -3 66265.9 3536.31  11
   2  -1   3 69702.4 3531.25   1
  -2   1  -3 66168.6 3411.34   9
   2  -1   3 69751.3 3542.62   5
  -2   1  -4 17409.7 1081.14  11
   2  -1   4 19757.5 1099.07   5
   2  -1   4 17416.2 1064.22   1
  -2   1  -5 22855.7 1385.92  11
   2  -1   5 24879.7 1402.46   5
  -2   1  -6 25729.9 1561.39  11
   2  -1   6 28079.7 1576.98   5
  -2   1  -7 32127.9 1848.21  11
   2  -1   7 31966.7 1853.90   5
  -2   1  -8 14084.0 949.398  11
   2  -1   8 13117.6 957.924   5
  -2   1  -9 2370.54 390.721  11
   2  -1   9 2037.62 449.520   5
  -2   1 -10 41.0893 291.435  11
   2  -1  10-69.3706 401.431   5
  -2   1 -11 183.589 308.479  11
   2  -1  11 57.2347 440.970   5
  -2   1 -12 1004.06 379.476  11
   2  -1  12 828.628 407.775   5
  -2   1 -13 3668.38 547.903  11
   2  -1  13 5003.52 636.153   5
   2   0 -14-80.4470 346.323   6
   2   0 -14-1.24245 289.892  11
  -2   0  14-132.938 384.208   7
   2   0 -13 5388.42 488.769   4
   2   0 -13 5153.35 559.793   6
  -2   0  13 7069.01 631.142   9
   2   0 -13 5243.48 599.602   8
   2   0 -13 5849.21 527.149  11
  -2   0  13 5788.74 584.293   7
   2   0 -12 1381.92 300.244   4
   2   0 -12 2067.92 385.961   6
  -2   0  12 2656.38 417.916   9
   2   0 -12 1763.06 395.794   8
  -2   0  12 2431.36 419.177   7
   2   0 -11 80.1170 338.138   6
   2   0 -11 258.163 240.539   4
  -2   0  11 158.319 320.591   9
   2   0 -11 331.084 305.048   8
  -2   0  11 199.759 319.498   7
   2   0 -10 1039.87 290.562   6
   2   0 -10 1027.55 262.446   4
  -2   0  10 1370.82 308.885   9
   2   0 -10 1209.89 309.588   8
  -2   0  10 1421.78 218.652  10
  -2   0  10 1177.57 303.347   7
   2   0  -9 58299.4 3236.28   4
   2   0  -9 64249.3 3347.41   6
  -2   0   9 57184.2 3200.65  10
  -2   0   9 62420.2 3325.42   9
   2   0  -9 65100.2 3331.18   8
  -2   0   9 65391.6 3340.62   7
   2   0  -8 17952.6 1071.80   4
   2   0  -8 19815.5 1172.10   6
  -2   0   8 17223.4 1028.04  10
  -2   0   8 18383.5 1143.85   9
   2   0  -8 20408.9 1164.60   8
  -2   0   8 17695.1 1139.33   7
   2   0  -7 336.654 241.826   6
  -2   0   7 92.5091 126.332  10
   2   0  -7 109.474 184.965   4
  -2   0   7 111.519 240.944   9
   2   0  -7 4.30521 244.369   8
  -2   0   7 0.75473 213.041   7
  -2   0   6 2859.87 234.990  10
   2   0  -6 4128.22 371.166   6
   2   0  -6 3263.89 289.221   4
  -2   0   6 2156.60 314.255   9
   2   0  -6 3098.21 331.460   8
  -2   0   6 2915.22 322.155   7
   2   0  -5 3594.77 297.212   4
   2   0  -5 4284.46 371.128   6
  -2   0   5 3342.23 252.157  10
  -2   0   5 3147.85 332.859   9
   2   0  -5 4395.09 366.644   8
  -2   0   5 3472.90 344.642   7
   2   0  -4 73561.6 3558.77   4
   2   0  -4 76125.9 3620.81   6
  -2   0   4 72814.9 3520.58  10
  -2   0   4 74234.2 3610.91   9
   2   0  -4 77733.7 3610.99   8
   2   0  -4 65258.2 3476.50   3
   2   0  -3 6915.76 505.433   4
   2   0  -3 8527.11 556.734   6
   2   0  -3 8613.41 471.859  10
  -2   0   3 8373.58 483.555  10
  -2   0   3 7746.29 551.123   9
   2   0  -3 8777.59 464.398   2
   2   0  -3 9680.33 568.101   8
  -2   0   3 8742.95 554.126   7
   2   0  -2 352414. 17995.1  10
   2   0  -2 383573. 19678.3   6
  -2   0   2 366779. 18885.1  10
  -2   0   2 358812. 18057.9   9
   2   0  -2 368014. 19285.0   4
   2   0  -2 386510. 19656.2   8
  -2   0   2 332738. 19392.0   7
   2   0  -1 19900.9 1194.50   6
   2   0  -1 21159.1 1159.56  10
  -2   0   1 22568.5 1206.98   9
   2   0  -1 24199.1 1212.51   8
  -2   0   1 23115.7 1197.04   7
  -2   0   0 468.318 159.909  11
   2   0   0 755.511 117.145   6
   2   0   0 267.321 94.6028  10
   2   0   0 475.504 91.6692   9
  -2   0   0 517.895 114.089   9
   2   0   1 7919.54 447.070   6
  -2   0  -1 7106.70 502.742  11
   2   0   1 7278.74 433.370   9
  -2   0  -1 8180.71 450.289   9
   2   0   1 8351.60 525.617   5
  -2   0  -2 78.2900 150.958  11
   2   0   2-24.6854 54.3876   6
   2   0   2-103.455 144.567   1
   2   0   2 160.721 50.3201   9
  -2   0  -2 92.4764 50.4246   9
   2   0   2 109.085 174.868   5
  -2   0  -3 652.775 190.861  11
   2   0   3 334.529 164.520   1
   2   0   3 666.447 184.914   5
  -2   0  -4 157.568 193.018  11
   2   0   4 254.099 179.367   1
   2   0   4 404.016 223.881   5
  -2   0  -5 9644.63 624.329  11
   2   0   5 8357.82 623.571   5
   2   0   5 8367.45 448.059   7
  -2   0  -6 90333.4 4536.96  11
   2   0   6 92573.0 4538.50   5
   2   0   6 83991.7 4363.86   7
  -2   0  -7 9368.45 683.035  11
   2   0   7 10829.0 737.635   5
   2   0   7 8881.67 509.516   7
  -2   0  -8 3131.04 401.176  11
   2   0   8 3273.37 474.644   5
   2   0   8 2745.48 205.798   7
   2   0   9 25132.5 1536.66   5
  -2   0  -9 24709.1 1517.77  11
  -2   0 -10 239.602 302.578  11
   2   0  10 15.5780 396.004   5
  -2   0 -11 832.051 315.760  11
   2   0  11 768.827 419.297   5
  -2   0 -12 253.683 374.154  11
   2   0  12-82.0171 382.355   5
  -2   0 -13 9820.70 797.059  11
   2   0  13 7797.08 795.728   5
   2   1 -13 167.291 371.556   6
   2   1 -13 123.303 279.282   4
   2   1 -13 492.271 286.200  11
   2   1 -13 585.953 375.763   8
  -2  -1  13 56.8271 378.594   7
   2   1 -12 1064.44 269.939   4
   2   1 -12 579.793 318.364   6
   2   1 -12 1208.76 365.975   8
   2   1 -12 817.906 259.100  11
  -2  -1  12 1226.47 371.647   7
   2   1 -11 260.466 230.416  11
  -2  -1  11-26.9398 230.261  10
   2   1 -11 670.416 316.098   6
   2   1 -11 72.7016 262.037   4
  -2  -1  11 1102.35 316.466   9
   2   1 -11-201.756 349.193   8
  -2  -1  11 413.933 318.111   7
  -2  -1  10 6157.30 482.109  10
   2   1 -10 6401.52 589.471   6
   2   1 -10 5613.07 507.719   4
  -2  -1  10 5611.27 552.354   9
   2   1 -10 6389.20 569.291   8
  -2  -1  10 6479.34 585.562   7
  -2  -1   9 144.128 196.660  10
   2   1  -9 231.640 236.088   4
   2   1  -9 68.6239 326.574   6
  -2  -1   9-151.960 289.612   9
   2   1  -9 306.343 312.792   8
  -2  -1   9 622.563 273.820   7
   2   1  -8 19982.4 1185.45   4
  -2  -1   8 19239.2 1145.10  10
  -2  -1   8 20946.3 1239.46   9
   2   1  -8 21213.5 1243.17   8
  -2  -1   8 19313.8 1229.95   7
   2   1  -7 20943.1 1191.45   4
  -2  -1   7 19132.7 1148.28  10
  -2  -1   7 20351.6 1235.34   9
   2   1  -7 20344.6 1225.82   8
  -2  -1   7 22584.4 1253.70   7
  -2  -1   6 1763.63 203.593  10
   2   1  -6 1851.79 258.719   4
  -2  -1   6 1773.85 278.572   9
   2   1  -6 1550.99 282.593   8
  -2  -1   6 1781.38 119.024   2
  -2  -1   6 1892.43 279.116   7
   2   1  -5 23647.0 1364.27   4
  -2  -1   5 25144.1 1340.15  10
  -2  -1   5 25624.5 1416.64   9
   2   1  -5 23937.2 1399.54   8
  -2  -1   5 24869.4 1407.51   7
   2   1  -4 14693.8 861.649   4
  -2  -1   4 14334.1 829.663  10
  -2  -1   4 16248.9 907.645   9
   2   1  -4 17281.0 916.123   8
  -2  -1   4 15012.4 895.238   7
   2   1  -4 14208.5 785.386   3
   2   1  -3 9579.49 551.351  11
   2   1  -3 9397.15 593.623   4
   2   1  -3 9626.92 547.237  10
  -2  -1   3 9738.24 570.269  10
  -2  -1   3 10038.5 629.943   9
   2   1  -3 10398.6 628.404   8
  -2  -1   3 9489.43 614.149   7
   2   1  -2 10663.3 613.660  11
   2   1  -2 11590.8 661.436   4
   2   1  -2 10468.9 607.560  10
  -2  -1   2 10082.4 629.474  10
  -2  -1   2 11124.0 673.730   9
   2   1  -2 11679.3 616.780   2
   2   1  -2 11768.5 679.059   8
   2   1  -1 68385.6 3445.30  11
   2   1  -1 64598.8 3437.92  10
  -2  -1   1 67467.8 3462.63  10
  -2  -1   1 64651.2 3474.42   9
   2   1  -1 67388.3 3488.71   8
   2   1  -1 69559.5 3455.42   2
   2   1   0 24350.1 1327.43  11
  -2  -1   0 23950.5 1348.63  11
   2   1   0 23451.8 1321.75  10
  -2  -1   0 27600.3 1356.83  10
   2   1   0 25371.8 1321.58   9
  -2  -1   0 26685.8 1343.29   9
   2   1   0 24480.5 1319.09   7
  -2  -1  -1 28674.6 1499.81  11
   2   1   1 26836.7 1441.07   9
   2   1   1 28882.1 1511.72   5
   2   1   1 27408.5 1443.52   7
   2   1   2 5080.01 275.554   6
   2   1   2 4451.05 324.889   1
   2   1   2 4151.00 263.476   9
   2   1   2 4900.94 366.962   5
  -2  -1  -2 4639.10 348.688  11
  -2  -1  -3 6857.18 490.037  11
   2   1   3 7661.10 509.678   5
   2   1   3 7244.58 479.235   1
   2   1   4 413.549 167.045   1
   2   1   4 645.390 208.316   5
  -2  -1  -4 512.610 175.744  11
  -2  -1  -5 5981.13 476.242  11
   2   1   5 6440.77 493.614   5
  -2  -1  -6 6323.16 526.453  11
   2   1   6 8199.74 577.400   5
  -2  -1  -7 62928.3 3447.56  11
   2   1   7 65505.1 3446.90   5
  -2  -1  -8 35664.1 2074.63  11
   2   1   8 37582.5 2083.32   5
  -2  -1  -9 60695.9 3275.19  11
   2   1   9 58889.7 3264.28   5
  -2  -1 -10-5.52463 296.898  11
   2   1  10-54.7671 375.700   5
  -2  -1 -11 14.7410 301.304  11
   2   1  11-265.051 387.295   5
  -2  -1 -12 5221.69 600.536  11
   2   1  12 4922.72 601.227   5
  -2  -1 -13 20753.2 1352.00  11
   2   1  13 19057.6 1345.42   5
  -2  -1 -14 14772.7 1035.09  11
   2   1  14 11790.2 1024.00   5
   2   2 -13 9756.65 769.529   4
   2   2 -13 10892.4 852.271   6
   2   2 -13 11251.6 830.889   8
   2   2 -12 138.954 300.445   4
  -2  -2  12-90.7972 281.810  10
   2   2 -12 274.495 375.864   6
   2   2 -12 83.2935 371.891   8
   2   2 -11 4051.26 388.214  11
  -2  -2  11 4229.24 418.991  10
   2   2 -11 4061.51 503.787   6
   2   2 -11 4178.74 460.732   4
   2   2 -11 4383.11 509.013   8
  -2  -2  11 4702.71 519.516   7
   2   2 -10 678.943 207.253  11
  -2  -2  10 861.661 236.394  10
   2   2 -10 896.754 290.500   4
   2   2 -10 1099.16 319.736   8
  -2  -2  10 554.202 325.347   7
   2   2  -9 23441.0 1440.70   4
   2   2  -9 23240.6 1379.13  11
  -2  -2   9 25562.8 1419.79  10
   2   2  -9 24968.5 1482.74   8
  -2  -2   9 25547.3 1495.28   7
  -2  -2   8 652.924 206.332  10
   2   2  -8 359.389 262.296   4
   2   2  -8 372.788 252.500   8
  -2  -2   8 643.606 241.814   7
  -2  -2   7 421.562 184.180  10
   2   2  -7 807.251 261.862   4
   2   2  -7 380.460 245.979   8
  -2  -2   7 154.628 252.017   7
   2   2  -6 12713.4 760.379   4
  -2  -2   6 12003.9 716.632  10
  -2  -2   6 12140.8 780.145   9
  -2  -2   6 10639.1 620.150   2
   2   2  -6 13268.4 788.933   8
  -2  -2   6 11482.5 765.634   7
   2   2  -5 20743.5 1109.40   4
  -2  -2   5 20634.4 1078.32  10
  -2  -2   5 18598.1 1124.67   9
  -2  -2   5 16651.5 990.368   2
   2   2  -5 20869.4 1132.35   8
   2   2  -5 19901.7 1013.23   3
   2   2  -4 28.3912 94.1663   3
  -2  -2   4 49.2618 138.598  10
  -2  -2   4 63.0725 79.6551   2
   2   2  -4-40.4944 187.049   4
  -2  -2   4 11.8447 192.058   9
   2   2  -4-34.0010 205.707   8
   2   2  -3 11.5865 74.8826  11
  -2  -2   3-16.3187 125.758  10
   2   2  -3 255.745 170.444   4
   2   2  -3 103.965 185.999   8
   2   2  -2 2781.89 194.140  11
  -2  -2   2 3072.41 252.155  10
   2   2  -2 2594.84 217.334   2
   2   2  -2 2928.54 279.721   4
   2   2  -2 2766.69 286.521   8
   2   2  -1 4831.77 285.097  11
   2   2  -1 4234.37 345.542   4
  -2  -2   1 4207.92 325.987  10
   2   2  -1 4535.00 315.770   2
   2   2   0 31519.7 1690.72  11
  -2  -2   0 34193.4 1712.22  11
  -2  -2   0 31863.6 1734.24  10
   2   2   0 32328.1 1726.83   2
   2   2   1 25916.4 1383.53  11
  -2  -2  -1 26785.0 1409.31  11
  -2  -2  -1 24495.4 1428.54  10
   2   2   1 25670.5 1376.07   9
   2   2   1 28628.6 1428.20   5
  -2  -2  -2 111380. 5786.13  11
   2   2   2 117106. 5762.65   1
   2   2   2 109436. 5729.87   9
   2   2   2 116009. 5794.51   5
   2   2   3 46749.6 2260.94   5
   2   2   3 42216.1 2164.63   9
   2   2   3 45035.4 2225.52   1
  -2  -2  -4 22568.5 1359.13  11
   2   2   4 26472.5 1373.52   5
  -2  -2  -5 27535.3 1566.17  11
   2   2   5 28432.0 1566.68   5
  -2  -2  -6 15515.6 988.188  11
   2   2   6 17032.4 1000.37   5
  -2  -2  -7 24295.9 1428.35  11
   2   2   7 24365.7 1423.34   5
  -2  -2  -8 78207.9 4399.45  11
   2   2   8 87679.3 4406.71   5
  -2  -2  -9 60742.6 3371.87  11
   2   2   9 63166.9 3372.07   5
  -2  -2 -10 1064.11 329.300  11
   2   2  10 841.374 379.695   5
  -2  -2 -11 1069.13 305.255  11
   2   2  11 1558.22 417.215   5
  -2  -2 -12 314.717 353.917  11
   2   2  12 118.171 358.664   5
  -2  -2 -13 42.6610 401.371  11
   2   2  13 39.7855 378.505   5
  -2  -2 -14 1095.24 449.344  11
   2   2  14 2146.38 420.382   5
   2   3 -13 1100.53 354.682   4
   2   3 -13 1088.56 378.120   6
   2   3 -13 175.092 373.430   8
   2   3 -12-330.177 381.739   4
  -2  -3  12 67.9146 309.141  10
   2   3 -12-18.4936 373.113   8
  -2  -3  11 25624.5 1475.61  10
   2   3 -11 24191.6 1516.81   8
   2   3 -11 23285.6 1488.07   4
   2   3 -10 5664.26 454.881  11
  -2  -3  10 7259.00 556.419  10
   2   3 -10 5598.44 548.523   4
   2   3 -10 7037.86 594.852   8
   2   3  -9 4641.96 375.597  11
  -2  -3   9 5261.97 456.144  10
   2   3  -9 4483.12 484.162   4
   2   3  -9 4142.54 462.326   8
   2   3  -8 102.666 157.636  11
  -2  -3   8-27.7821 224.476  10
   2   3  -8 509.822 299.147   4
   2   3  -8-100.980 289.042   8
   2   3  -7 20748.0 1195.94  11
   2   3  -7 22205.5 1297.06   4
  -2  -3   7 23195.5 1278.63  10
   2   3  -7 21175.9 1307.70   8
   2   3  -6 13455.7 731.431  11
   2   3  -6 11901.3 817.409   4
  -2  -3   6 10803.5 777.838  10
   2   3  -6 13883.1 853.933   8
  -2  -3   5 3105.57 295.059  10
   2   3  -5 2754.99 334.444   4
   2   3  -5 2670.22 324.074   8
   2   3  -5 2724.52 235.577   3
   2   3  -4 1351.53 175.163   3
  -2  -3   4 1448.19 211.114  10
   2   3  -4 1242.11 254.461   4
   2   3  -4 1171.76 246.062   8
   2   3  -3 556.520 70.7039  11
  -2  -3   3 596.690 158.523  10
   2   3  -3 453.244 124.260   3
   2   3  -3 550.874 219.010   4
   2   3  -3 542.696 205.828   8
   2   3  -2 121400. 6386.88  11
   2   3  -2 142197. 6498.47   4
  -2  -3   2 122072. 6466.20  10
   2   3  -2 135000. 6503.11   8
   2   3  -1 1678.17 201.962   2
   2   3  -1 1760.19 127.551  11
  -2  -3   1 1526.43 208.268  10
   2   3  -1 2170.90 243.328   4
   2   3   0 12366.2 694.323  11
  -2  -3   0 13819.7 777.258  10
   2   3   0 13895.1 764.382   2
  -2  -3   0 12939.8 705.494  11
   2   3   1 25691.7 1425.89  11
  -2  -3  -1 27037.6 1444.60  11
  -2  -3  -1 28337.5 1503.53  10
   2   3   1 27297.7 1422.77   1
   2   3   1 29127.6 1465.58   5
   2   3   1 28108.7 1492.37   2
  -2  -3  -2 3347.49 257.260  11
   2   3   2 3001.68 224.509  11
  -2  -3  -2 3245.05 303.584  10
   2   3   2 3391.67 260.448   5
   2   3   2 2923.87 215.964   9
   2   3   2 3131.22 297.405   2
   2   3   2 3316.31 219.574   1
  -2  -3  -3 38151.2 1941.98  11
   2   3   3 36802.7 1936.31   5
   2   3   3 35397.6 1876.86   6
   2   3   4 19408.7 1039.14   6
  -2  -3  -4 19972.1 1130.32  11
   2   3   4 21560.7 1128.68   5
   2   3   5 1279.90 94.5228   6
  -2  -3  -5 1642.54 236.138  11
   2   3   5 1119.63 95.2203   9
   2   3   5 1324.27 234.518   5
  -2  -3  -6 6676.22 533.048  11
   2   3   6 7172.17 395.401   6
   2   3   6 8656.73 566.758   5
   2   3   6 7609.00 399.371   9
  -2  -3  -7 9783.83 670.453  11
   2   3   7 9589.59 677.244   5
   2   3   7 9314.16 496.510   9
  -2  -3  -8 34841.6 1889.44  11
   2   3   8 36854.9 1885.07   5
   2   3   8 32218.4 1683.90   9
  -2  -3  -9 43568.6 2431.79  11
   2   3   9 43154.7 2420.75   5
  -2  -3 -10 1723.54 361.437  11
   2   3  10 1188.93 333.665   5
  -2  -3 -11 506.811 316.420  11
   2   3  11 545.268 346.015   5
  -2  -3 -12 323.163 320.605  11
   2   3  12-59.4865 370.370   5
  -2  -3 -13 47514.6 2586.40  11
   2   3  13 41336.8 2511.71   5
  -2  -3 -14 2965.25 492.103  11
   2   3  14 1308.25 433.536   5
  -2  -4  12 1228.74 356.439  10
   2   4 -12 46.2412 366.811   4
   2   4 -12 590.572 356.699   8
   2   4 -11 47472.8 2745.40   4
  -2  -4  11 50554.2 2738.18  10
   2   4 -11 49143.6 2760.73   8
  -2  -4  10 10243.4 727.788  10
   2   4 -10 7825.94 720.843   4
   2   4 -10 9664.63 764.882   8
  -2  -4   9 3618.03 391.769  10
   2   4  -9 2364.75 400.501   4
   2   4  -9 2896.83 409.104   8
   2   4  -8 4500.22 332.597  11
  -2  -4   8 4702.34 455.193  10
   2   4  -8 3962.09 485.585   4
   2   4  -8 4285.24 457.343   8
   2   4  -7 14312.7 826.088  11
   2   4  -7 15049.3 982.203   4
  -2  -4   7 15268.4 951.927  10
   2   4  -7 14932.8 972.891   8
   2   4  -6 15408.8 961.294   4
  -2  -4   6 14813.3 930.925  10
   2   4  -6 14844.7 956.842   8
   2   4  -6 14413.6 813.484  11
   2   4  -5 21295.1 1142.26  11
   2   4  -5 22342.7 1285.05   4
  -2  -4   5 21121.6 1249.82  10
   2   4  -5 23057.7 1289.74   8
   2   4  -5 21084.1 1199.17   3
   2   4  -4 15909.0 866.426  11
   2   4  -4 18223.3 1025.65   4
  -2  -4   4 17980.4 999.865  10
   2   4  -4 18101.7 1027.72   8
   2   4  -4 15542.6 936.685   3
   2   4  -3 54914.1 2873.72   4
  -2  -4   3 52695.5 2855.24  10
   2   4  -3 54272.8 2876.60   8
   2   4  -3 53265.7 2818.42   3
   2   4  -2 26133.5 1500.69   3
   2   4  -2 30224.4 1557.74   4
  -2  -4   2 27538.5 1534.64  10
  -2  -4   1 2052.43 248.602  10
   2   4  -1 1929.21 222.467   2
   2   4  -1 1970.88 268.995   4
   2   4   0 20183.5 1162.75   4
  -2  -4   0 19303.4 1146.58  10
   2   4   0 19795.2 1084.98   5
   2   4   0 21825.2 1144.33   2
  -2  -4  -1 22335.7 1129.56  11
  -2  -4  -1 22133.5 1211.88  10
   2   4   1 21744.3 1144.16   5
   2   4   1 22790.0 1210.16   2
   2   4   1 20458.7 1095.25   1
  -2  -4  -2 17320.9 928.334  11
  -2  -4  -2 14547.8 974.837  10
   2   4   2 16984.1 927.134   5
   2   4   2 18644.6 997.925   2
  -2  -4  -3 6328.65 423.595  11
  -2  -4  -3 5895.95 473.491  10
   2   4   3 6910.59 426.239   5
   2   4   3 6586.00 477.799   2
   2   4   3 6526.12 389.733   6
   2   4   4 150753. 7834.28   6
  -2  -4  -4 154633. 7903.56  11
   2   4   4 153816. 7884.69   5
  -2  -4  -4 155238. 7837.26   1
   2   4   4 162380. 7943.27   2
  -2  -4  -5 197.035 171.974  11
   2   4   5 255.416 77.6723   6
   2   4   5-47.3277 198.948   2
   2   4   5 146.621 197.605   5
  -2  -4  -6 445.470 196.683  11
   2   4   6 550.085 82.5162   6
   2   4   6 406.938 90.2745   9
   2   4   6 423.793 229.430   5
  -2  -4  -7 48.8543 225.731  11
   2   4   7-64.4065 61.2140   6
   2   4   7 0.23034 71.8866   9
   2   4   7 116.830 250.110   5
  -2  -4  -8 140.349 260.468  11
   2   4   8 88.3753 70.4325   9
   2   4   8 369.632 288.991   5
  -2  -4  -9 61434.0 3457.75  11
   2   4   9 66455.1 3449.36   5
  -2  -4 -10 27535.6 1611.96  11
   2   4  10 26008.2 1588.28   5
   2   4  11 4517.56 489.595   5
  -2  -4 -11 4214.91 478.801  11
  -2  -4 -12 981.774 348.455  11
   2   4  12 847.212 351.541   5
  -2  -4 -13 14365.5 1012.52  11
   2   4  13 12362.0 977.769   5
  -2  -4 -14-144.530 364.885  11
   2   4  14-12.6080 376.940   5
  -2  -5  11 4534.48 505.238  10
   2   5 -11 3863.70 521.762   4
   2   5 -11 4374.56 506.762   8
  -2  -5  10 6387.03 570.176  10
   2   5 -10 6129.41 616.539   4
   2   5 -10 5281.88 583.258   8
   2   5  -9 18547.7 1273.63   4
  -2  -5   9 21479.9 1284.94  10
   2   5  -9 20234.2 1273.89   8
   2   5  -8 15806.2 1102.91   4
  -2  -5   8 17312.1 1095.48  10
   2   5  -8 16886.4 1099.37   8
  -2  -5   7-40.9022 283.129  10
   2   5  -7 7.60369 289.659   4
   2   5  -7 68.1237 269.438   8
  -2  -5   6 9036.48 694.788  10
   2   5  -6 9521.37 725.328   4
   2   5  -6 10600.1 728.212   8
   2   5  -5 444.112 174.636   3
   2   5  -5 780.319 80.7880  11
  -2  -5   5 625.150 230.071  10
   2   5  -5 452.365 300.714   4
   2   5  -5 747.176 257.808   8
   2   5  -4 2284.25 254.750   3
  -2  -5   4 1962.39 274.566  10
   2   5  -4 2084.78 338.171   4
   2   5  -4 1718.77 290.702   8
   2   5  -3 5930.59 497.425   4
  -2  -5   3 5507.94 473.752  10
   2   5  -3 6495.54 502.038   8
   2   5  -3 6193.85 447.311   3
   2   5  -2 7456.25 498.102   3
   2   5  -2 7675.34 547.952   4
  -2  -5   2 6659.83 513.091  10
   2   5  -2 6816.39 408.904   5
   2   5  -1 38161.3 1948.42   4
  -2  -5   1 34964.8 1923.69  10
   2   5  -1 34461.2 1814.63   5
   2   5   0 43036.3 2224.87   4
  -2  -5   0 40957.1 2211.32  10
   2   5   0 42816.7 2199.32   2
   2   5   0 39515.4 2108.90   5
  -2  -5  -1 17069.6 903.607  11
   2   5   1 18091.9 1032.79   4
  -2  -5  -1 16892.0 1016.63  10
   2   5   1 17114.2 916.772   5
   2   5   1 17632.2 1013.57   2
  -2  -5  -2 18506.7 995.795  11
  -2  -5  -2 18539.1 1084.24  10
   2   5   2 17909.4 985.069   5
   2   5   2 19975.1 1091.11   2
  -2  -5  -3 12719.5 687.402  11
  -2  -5  -3 9787.42 732.701  10
   2   5   3 11538.6 663.847   5
   2   5   3 12797.2 761.616   2
  -2  -5  -4 0.43223 145.466  11
   2   5   4 52.1264 191.626   2
  -2  -5  -4 120.300 199.768  10
   2   5   4 126.027 156.630   5
  -2  -5  -5 1462.01 210.495  11
   2   5   5 1535.96 255.174   2
  -2  -5  -5 725.139 107.276   1
   2   5   5 1273.88 213.370   5
  -2  -5  -6 4439.52 370.761  11
   2   5   6 3430.83 273.231   9
   2   5   6 4296.84 384.671   2
   2   5   6 4181.42 362.096   5
  -2  -5  -7 2402.26 310.381  11
   2   5   7 2750.32 213.569   9
   2   5   7 2434.52 338.433   2
   2   5   7 2101.19 312.303   5
  -2  -5  -8 13371.6 859.753  11
   2   5   8 11893.8 820.100   5
   2   5   8 12514.8 713.911   9
   2   5   8 13435.2 863.201   2
  -2  -5  -9 1555.64 287.746  11
   2   5   9 1696.89 158.503   9
   2   5   9 1738.97 333.386   5
   2   5   9 1043.27 282.763   2
  -2  -5 -10 9901.57 755.064  11
   2   5  10 9511.18 717.715   5
  -2  -5 -11 3671.41 464.170  11
   2   5  11 2564.28 404.591   5
  -2  -5 -12 1877.26 390.351  11
   2   5  12 1285.68 337.788   5
  -2  -5 -13 4619.49 550.021  11
   2   5  13 5398.51 576.537   5
  -2  -5 -14 5803.21 584.179  11
   2   5  14 4529.19 552.837   5
   2   5  14 4376.69 490.902   2
  -2  -6  11 2604.88 422.474  10
   2   6 -11 2883.41 482.790   4
   2   6 -11 2715.44 388.603   8
  -2  -6  10 2621.07 402.442  10
   2   6 -10 2521.29 450.208   4
   2   6 -10 2682.92 416.346   8
  -2  -6   9 5457.73 538.962  10
   2   6  -9 4222.05 541.448   4
   2   6  -9 4608.08 495.214   8
   2   6  -8 8398.53 741.224   4
  -2  -6   8 8952.15 714.613  10
   2   6  -8 9151.91 710.680   8
   2   6  -7 82395.8 4470.07   4
  -2  -6   7 83070.7 4462.43  10
   2   6  -7 84523.5 4457.09   8
   2   6  -6 16575.6 1087.04   4
  -2  -6   6 16875.5 1077.96  10
   2   6  -6 16062.9 1064.01   8
  -2  -6   5 16906.2 1053.25  10
   2   6  -5 17894.6 1067.97   8
   2   6  -5 15353.5 984.267   3
   2   6  -5 15898.7 1055.40   4
   2   6  -4 289.343 202.501   3
  -2  -6   4 539.059 236.472  10
   2   6  -4 160.640 306.773   4
   2   6  -4 275.692 236.550   8
   2   6  -3 3665.76 341.829   3
  -2  -6   3 3889.82 376.189  10
   2   6  -3 3301.78 375.971   4
   2   6  -3 2951.16 356.736   8
   2   6  -2 5367.17 443.551   4
  -2  -6   2 4580.51 431.396  10
   2   6  -2 4586.67 282.848   5
   2   6  -2 4531.78 276.232   1
   2   6  -2 4827.29 400.524   3
   2   6  -1 22778.2 1200.85   3
   2   6  -1 21782.2 1222.17   4
  -2  -6   1 19049.4 1197.56  10
   2   6  -1 20508.6 1054.66   1
   2   6  -1 19872.9 1059.93   5
  -2  -6   0 26845.8 1407.55  10
   2   6   0 23137.0 1241.03   5
   2   6   0 24514.3 1244.25   5
  -2  -6  -1 735.525 62.0326  11
  -2  -6  -1 869.086 220.717  10
   2   6   1 992.815 69.5413   5
   2   6   1 1120.83 250.913   4
   2   6   1 1398.64 244.446   2
  -2  -6  -2 1082.55 118.952  11
  -2  -6  -2 1709.46 242.626  10
   2   6   2 1173.25 102.951   5
   2   6   2 1008.89 246.149   4
   2   6   2 1365.38 252.790   2
   2   6   3 6.36593 211.696   2
  -2  -6  -3 130.068 107.817  11
  -2  -6  -3 147.217 212.181  10
   2   6   3 12.8794 95.0223   5
  -2  -6  -4 2660.97 244.202  11
   2   6   4 2507.50 316.697   2
   2   6   4 2896.97 228.110   5
  -2  -6  -4 3278.55 325.592  10
  -2  -6  -4 2344.63 183.360   5
  -2  -6  -5 24061.3 1359.94  11
  -2  -6  -5 24377.2 1267.87   1
  -2  -6  -5 25159.6 1426.38  10
   2   6   5 23037.9 1316.87   5
   2   6   5 26267.3 1426.32   2
   2   6   6 7073.64 509.387   5
  -2  -6  -6 7340.32 542.862  11
  -2  -6  -7 25754.5 1437.32  11
   2   6   7 24302.4 1384.99   5
   2   6   7 23942.2 1350.80   9
   2   6   7 25913.8 1468.37   2
  -2  -6  -8 5912.35 512.853  11
   2   6   8 7110.95 503.100   5
   2   6   8 5738.76 403.509   9
   2   6   8 5767.71 528.191   2
  -2  -6  -9 2193.05 345.272  11
   2   6   9 1832.77 320.360   2
   2   6   9 1735.31 186.445   9
   2   6   9 1520.44 302.875   5
  -2  -6 -10 16704.2 1058.93  11
   2   6  10 14734.3 986.079   5
   2   6  10 15661.6 1038.80   2
  -2  -6 -11 66.3982 330.132  11
   2   6  11 49.2033 297.014   2
   2   6  11-63.1995 287.880   5
  -2  -6 -12 990.418 345.818  11
   2   6  12 711.054 299.512   2
   2   6  12 1318.64 320.767   5
  -2  -6 -13 2394.79 401.796  11
   2   6  13 2214.59 377.610   2
   2   6  13 1899.26 371.558   5
  -2  -6 -14 1324.33 410.464  11
   2   6  14 1774.57 330.399   2
   2   6  14 1090.89 350.604   5
  -2  -7  10 2425.64 394.536  10
   2   7 -10 1881.63 428.700   4
   2   7 -10 2375.05 396.149   8
  -2  -7   9 2175.95 397.474  10
   2   7  -9 1623.77 424.244   4
   2   7  -9 1178.65 298.654   8
  -2  -7   8 3581.85 457.799  10
   2   7  -8 3772.83 496.187   4
   2   7  -8 3353.85 431.709   8
  -2  -7   7 1082.19 304.093  10
   2   7  -7 1202.53 320.208   4
   2   7  -7 609.692 319.913   8
  -2  -7   6 12393.4 857.498  10
   2   7  -6 10792.2 864.293   4
   2   7  -6 10705.2 813.900   8
   2   7  -5 34828.2 1961.77   4
  -2  -7   5 33498.3 1940.89  10
   2   7  -5 33821.5 1921.65   8
   2   7  -5 32244.0 1873.21   3
   2   7  -4 25225.0 1516.96   4
  -2  -7   4 27223.1 1526.13  10
   2   7  -4 26445.2 1514.24   8
   2   7  -4 23402.8 1457.19   3
   2   7  -3 269.113 227.400   3
  -2  -7   3 100.103 235.082  10
   2   7  -3 55.9857 300.345   4
   2   7  -3 216.147 249.616   8
   2   7  -2 99.6547 230.529   3
  -2  -7   2 395.945 227.011  10
   2   7  -2 345.252 277.317   4
  -2  -7   1 4283.53 417.698  10
   2   7  -1 3326.59 372.482   3
   2   7  -1 4495.18 440.638   4
  -2  -7   0 1125.96 256.725  10
   2   7   0 529.286 240.427   3
   2   7   0 855.843 264.495   4
   2   7   1 20332.7 1249.18   4
  -2  -7  -1 21632.1 1254.59  10
  -2  -7  -2 35359.6 1827.49  11
   2   7   2 35764.3 1977.39   4
  -2  -7  -2 32620.4 1958.96  10
   2   7   2 37367.1 1972.48   2
  -2  -7  -3 79477.3 4116.23  11
   2   7   3 81304.7 4232.28   4
  -2  -7  -3 78112.3 4225.39  10
   2   7   3 82173.5 4230.27   2
  -2  -7  -4 35604.6 1807.04  11
  -2  -7  -4 37130.2 1909.51  10
   2   7   4 31725.5 1742.13   5
   2   7   4 36069.3 1907.19   2
  -2  -7  -5 22179.9 1307.46  11
  -2  -7  -5 25438.2 1400.39  10
   2   7   5 22860.2 1252.23   5
   2   7   5 25467.9 1398.19   2
  -2  -7  -6 1066.28 222.773  11
   2   7   6 1533.54 306.734   2
  -2  -7  -6 1323.13 273.460  10
   2   7   6 1234.00 190.601   5
  -2  -7  -7 2401.94 307.400  11
   2   7   7 2544.65 360.466   2
   2   7   7 2731.77 259.219   9
   2   7   7 2071.56 258.061   5
  -2  -7  -8 32206.6 1687.81  11
   2   7   8 28386.8 1601.11   5
   2   7   8 28259.4 1583.20   9
   2   7   8 27850.9 1694.08   2
  -2  -7  -9 5830.16 532.593  11
   2   7   9 6272.70 573.346   2
   2   7   9 6390.23 489.538   5
   2   7   9 5765.86 420.045   9
  -2  -7 -10 404.980 292.740  11
   2   7  10 664.216 277.794   2
   2   7  10 171.216 155.691   9
   2   7  10 180.173 266.082   5
  -2  -7 -11 23163.1 1405.56  11
   2   7  11 20528.1 1308.29   5
   2   7  11 22558.1 1383.11   2
  -2  -7 -12 689.697 332.164  11
   2   7  12 587.958 327.942   2
   2   7  12 885.982 320.490   5
  -2  -7 -13 178.158 359.276  11
   2   7  13 826.653 322.637   2
   2   7  13 553.382 303.749   5
  -2  -7 -14-175.966 393.321  11
   2   7  14-73.7707 315.908   2
   2   7  14-201.821 370.274   5
  -2  -8   9 640.741 400.612  10
   2   8  -9 7.56926 398.043   4
   2   8  -9-20.7028 290.180   8
  -2  -8   8 98.9059 377.113  10
   2   8  -8-74.0640 410.722   4
   2   8  -8-153.696 292.842   8
  -2  -8   7-105.778 315.664  10
   2   8  -7 399.328 385.433   4
   2   8  -7-77.2654 308.759   8
  -2  -8   6 1288.46 348.874  10
   2   8  -6 858.605 374.847   4
   2   8  -6 1283.26 319.206   8
   2   8  -5 38797.3 2283.72   4
  -2  -8   5 40486.3 2291.50  10
   2   8  -5 41651.1 2257.04   8
   2   8  -5 38421.9 2213.63   3
  -2  -8   4 8043.76 620.345  10
   2   8  -4 6799.90 622.263   4
   2   8  -4 6669.69 590.014   8
   2   8  -4 6098.60 542.159   3
  -2  -8   3 279.634 261.543  10
   2   8  -3 546.841 237.459   3
   2   8  -3 229.087 327.327   4
   2   8  -3 178.683 263.248   8
   2   8  -2 9268.30 729.807   4
  -2  -8   2 9737.19 718.049  10
   2   8  -2 9728.80 688.131   3
   2   8  -1 1034.70 260.347   3
  -2  -8   1 924.781 252.994  10
   2   8  -1 690.705 295.243   4
  -2  -8   0 1247.75 279.502  10
   2   8   0 1826.04 314.308   3
   2   8   0 1361.06 287.414   4
   2   8   1 14504.5 899.440   3
   2   8   1 14289.2 912.335   4
  -2  -8  -1 12348.6 889.285  10
  -2  -8  -2 33984.8 1823.18  11
   2   8   2 41014.9 2016.18   4
  -2  -8  -2 37532.7 2003.46  10
  -2  -8  -3 20677.7 1157.99  11
   2   8   3 24484.2 1316.87   4
  -2  -8  -3 21634.1 1297.13  10
  -2  -8  -4 11141.9 668.410  11
   2   8   4 11679.8 769.103   4
  -2  -8  -4 10754.9 771.835  10
   2   8   4 11058.8 783.900   2
   2   8   5 5511.40 510.541   2
  -2  -8  -5 5050.39 397.924  11
  -2  -8  -5 5839.80 522.666  10
  -2  -8  -6 119337. 6344.17  11
  -2  -8  -6 123625. 6429.22  10
   2   8   6 127280. 6432.73   2
  -2  -8  -7 3537.91 370.681  11
  -2  -8  -7 4122.44 427.745  10
   2   8   7 3707.48 436.128   2
  -2  -8  -8 18028.2 1081.38  11
   2   8   8 16035.9 978.581   5
   2   8   8 17209.5 1009.88   9
   2   8   8 17803.3 1124.30   2
  -2  -8  -9 6275.79 550.331  11
   2   8   9 5672.80 558.611   2
   2   8   9 6122.61 465.586   5
   2   8   9 6285.26 456.226   9
  -2  -8 -10 8653.77 690.010  11
   2   8  10 8338.65 608.874   5
   2   8  10 8905.47 577.792   9
   2   8  10 8741.51 704.608   2
  -2  -8 -11 5682.95 526.983  11
   2   8  11 4567.77 509.727   2
   2   8  11 4344.71 424.265   5
  -2  -8 -12 13508.8 932.798  11
   2   8  12 12013.6 812.316   5
   2   8  12 10690.7 864.388   2
  -2  -8 -13 621.458 338.580  11
   2   8  13 728.774 364.504   2
  -2  -8 -14 6251.77 648.419  11
   2   8  14 4916.71 533.417   2
  -2  -9   8 615.055 398.842  10
   2   9  -8 1331.62 424.088   4
   2   9  -8 401.422 327.283   8
  -2  -9   7 345.137 364.593  10
   2   9  -7 64.1284 367.718   4
   2   9  -7 206.817 298.985   8
  -2  -9   6 508.259 340.594  10
   2   9  -6 378.205 341.590   4
   2   9  -6 385.252 306.952   8
  -2  -9   5 1070.37 308.491  10
   2   9  -5 876.504 356.854   4
   2   9  -5 833.011 292.307   3
   2   9  -5 656.278 294.677   8
   2   9  -4-15.0266 277.969   3
  -2  -9   4 429.091 305.840  10
   2   9  -4 116.221 375.293   4
   2   9  -4 156.838 255.906   8
   2   9  -3 29685.0 1701.51   4
  -2  -9   3 27013.6 1678.50  10
   2   9  -3 28137.9 1656.12   8
   2   9  -3 27377.1 1645.50   3
   2   9  -2 10788.9 807.986   4
  -2  -9   2 10111.0 775.566  10
   2   9  -2 10372.9 759.511   3
   2   9  -1 316.252 266.267   3
  -2  -9   1 530.596 289.654  10
   2   9  -1 547.244 292.187   4
   2   9   0 1544.02 311.314   3
  -2  -9   0 1030.03 283.121  10
   2   9   0 1426.02 302.376   4
  -2  -9  -1 4464.83 460.757  10
   2   9   1 4076.66 450.113   3
   2   9   1 4673.04 460.630   4
   2   9   2 45273.1 2515.28   3
   2   9   2 44163.3 2503.59   4
  -2  -9  -2 46435.6 2524.70  10
   2   9   3 79057.2 4190.52   4
  -2  -9  -3 78159.8 4205.57  10
  -2  -9  -4 39925.7 2081.64  11
   2   9   4 38818.9 2202.73   4
  -2  -9  -4 38113.1 2219.40  10
  -2  -9  -5 60454.2 3320.73  11
   2   9   5 63557.0 3423.86   4
  -2  -9  -5 65013.5 3448.79  10
   2   9   5 68118.6 3458.18   2
  -2  -9  -6 43202.6 2379.35  11
  -2  -9  -6 47052.6 2492.94  10
   2   9   6 43290.0 2475.55   2
   2   9   7 1672.28 363.828   2
  -2  -9  -7 3120.58 335.032  11
  -2  -9  -7 3255.77 394.131  10
   2   9   8 3722.15 441.310   2
  -2  -9  -8 2544.70 337.484  11
   2   9   8 2983.70 313.322   9
   2   9   9 3278.34 444.232   2
  -2  -9  -9 3590.45 396.524  11
   2   9   9 3128.91 321.299   9
  -2  -9 -10 1310.69 313.812  11
   2   9  10 1539.08 345.949   2
   2   9  10 1314.81 222.872   9
  -2  -9 -11-28.6998 319.515  11
   2   9  11 612.928 331.669   2
  -2  -9 -12 2354.87 414.186  11
   2   9  12 3718.71 460.785   2
  -2  -9 -13 139.030 347.690  11
   2   9  13-85.9194 346.168   2
  -2 -10   6 2751.64 444.129  10
   2  10  -6 3384.98 489.910   4
   2  10  -6 3135.82 405.075   8
   2  10  -5 10439.3 843.175   4
  -2 -10   5 11368.6 879.527  10
   2  10  -5 10558.9 779.529   8
   2  10  -4-218.235 307.955   3
  -2 -10   4-205.861 363.993  10
   2  10  -4 97.3329 329.308   4
   2  10  -4 119.471 274.029   8
   2  10  -3-152.455 302.384   3
  -2 -10   3-151.652 299.837  10
   2  10  -3-549.875 333.159   4
   2  10  -3-51.3515 285.350   8
   2  10  -2 665.078 319.250   3
  -2 -10   2 710.968 320.926  10
   2  10  -2 602.641 345.651   4
   2  10  -1 341.516 323.352   3
  -2 -10   1 957.740 306.070  10
   2  10  -1 417.463 333.234   4
   2  10   0 32547.8 1860.37   4
  -2 -10   0 30892.2 1864.09  10
   2  10   0 31648.5 1851.90   3
   2  10   1 12720.5 882.260   4
  -2 -10  -1 13029.0 900.996  10
   2  10   1 11947.8 873.708   3
   2  10   2 7437.96 629.138   3
   2  10   2 6796.41 595.092   4
  -2 -10  -2 6850.21 613.826  10
  -2 -10  -3 3040.15 387.537  10
   2  10   3 3426.77 427.626   3
   2  10   3 3241.75 387.727   4
  -2 -10  -4 1164.64 282.607  10
   2  10   4 780.564 284.168   4
  -2 -10  -5 6835.05 568.917  10
   2  10   5 5564.30 523.519   4
   2  10   6 16384.1 1046.85   4
  -2 -10  -6 19359.5 1101.93  10
   2  10   6 19253.0 1111.81   2
  -2 -10  -7 558.014 225.395  11
  -2 -10  -7 313.109 289.299  10
   2  10   7-225.107 309.311   2
  -2 -10  -8 13633.2 861.196  11
  -2 -10  -8 13743.5 942.552  10
   2  10   8 12224.4 845.920   9
   2  10   8 12781.6 936.489   2
  -2 -10  -9 806.395 264.272  11
   2  10   9 1524.38 251.418   9
   2  10   9 1393.53 319.204   2
   2  10  10 2763.64 439.590   2
   2  10  10 3202.69 342.431   9
   2  10  11 1047.23 347.281   2
  -2 -10 -11 1006.20 301.412  11
   2  10  12 8482.70 731.802   2
  -2 -10 -12 9498.75 749.488  11
   2  10  13 304.407 348.827   2
  -2 -10 -13 318.800 358.225  11
  -2 -11   5 886.521 395.723  10
   2  11  -5 549.127 401.058   4
   2  11  -5 777.959 316.565   8
   2  11  -4 1271.92 338.765   3
  -2 -11   4 1403.49 360.296  10
   2  11  -4 608.308 420.622   4
   2  11  -4 684.159 305.646   8
   2  11  -3 4549.94 503.814   3
  -2 -11   3 4839.20 565.352  10
   2  11  -3 5835.84 596.765   4
   2  11  -3 5242.66 493.706   8
   2  11  -2 18456.0 1251.90   4
  -2 -11   2 18630.8 1265.55  10
   2  11  -2 20167.9 1219.43   8
   2  11  -2 18818.8 1241.94   3
   2  11  -1 2444.38 405.493   3
   2  11  -1 1951.83 410.402   4
   2  11   0 329.654 314.162   3
  -2 -11   0 411.294 306.955  10
   2  11   0 311.286 341.679   4
   2  11   1 179.429 293.346   3
  -2 -11  -1 94.2116 340.708  10
   2  11   1-197.911 320.828   4
   2  11   2 1514.86 333.756   3
  -2 -11  -2 1228.67 329.242  10
   2  11   2 754.504 295.664   4
   2  11   3 13504.9 991.949   3
   2  11   3 14057.8 978.311   4
  -2 -11  -3 16674.2 1047.16  10
  -2 -11  -4 3858.75 448.798  10
   2  11   4 3954.55 483.619   3
   2  11   4 2925.63 408.951   4
  -2 -11  -5 199.019 325.520  10
   2  11   5 105.828 288.169   4
   2  11   6 7954.51 641.354   4
  -2 -11  -6 8417.06 694.660  10
   2  11   7 9424.81 694.553   4
  -2 -11  -7 8599.09 730.784  10
  -2 -11  -8 2496.19 382.016  10
   2  11   8 1923.07 392.481   2
   2  11   8 2361.22 329.759   9
   2  11   8 2411.61 358.193   4
  -2 -11  -9-6.14164 267.206  11
   2  11   9 290.635 227.820   9
   2  11   9 291.273 352.718   2
  -2 -11 -10 28740.5 1624.42  11
   2  11  10 25552.4 1569.18   9
   2  11  10 29062.8 1706.51   2
  -2 -11 -11 4899.34 503.603  11
   2  11  11 4329.88 400.200   9
   2  11  11 3249.12 460.106   2
  -2 -11 -12 353.357 336.461  11
   2  11  12-601.766 373.042   2
  -2 -12   3 9113.10 730.350  10
   2  12  -3 7980.31 659.115   3
   2  12  -3 6189.80 659.300   4
   2  12  -3 5506.08 546.518   8
   2  12  -2 419.186 319.518   3
  -2 -12   2 344.292 338.223  10
   2  12  -2 337.058 380.494   4
   2  12  -2 59.4495 302.465   8
   2  12  -1 6877.45 621.221   3
  -2 -12   1 7570.96 682.118  10
   2  12  -1 5535.92 595.092   4
   2  12   0 511.488 343.917   3
  -2 -12   0-199.602 358.535  10
   2  12   0-10.0359 343.961   4
   2  12   1 12048.3 930.867   4
  -2 -12  -1 13665.1 986.972  10
   2  12   1 14236.5 982.404   3
   2  12   2 2107.81 370.370   3
  -2 -12  -2 2271.42 411.025  10
   2  12   2 2556.24 410.089   4
   2  12   3 3383.42 468.801   3
  -2 -12  -3 2949.99 405.370  10
   2  12   3 2522.42 404.531   4
  -2 -12  -4 1185.60 322.472  10
   2  12   4 702.293 326.124   3
   2  12   4 513.393 330.122   4
  -2 -12  -5 3557.70 449.662  10
   2  12   5 2903.52 443.416   3
   2  12   5 2560.96 390.081   4
   2  12   6 12248.2 903.153   3
   2  12   6 10458.7 819.604   4
  -2 -12  -6 12981.3 903.268  10
  -2 -12  -7 2337.23 402.385  10
   2  12   7 1195.47 296.436   4
  -2 -12  -8 524.190 344.625  10
   2  12   8 722.587 299.849   9
   2  12   8 371.436 294.918   4
  -2 -12  -9 582.166 335.325  10
   2  12   9 318.018 294.204   9
   2  12   9 598.085 291.503   4
   2  12  10 5949.28 497.378   9
   2  12  10 4800.63 468.507   4
   2  12  11 239.398 348.836   2
   2  12  11-70.3371 264.061   9
   2  13  -1 241.861 361.010   3
  -2 -13   1 185.313 368.570  10
   2  13  -1-46.9534 416.907   4
   2  13   0 6374.91 619.532   3
  -2 -13   0 7015.16 688.191  10
   2  13   0 7154.90 645.444   4
   2  13   1 482.127 373.563   3
  -2 -13  -1 99.8089 416.548  10
   2  13   1 396.824 352.564   4
   2  13   2 1241.79 382.152   3
  -2 -13  -2 871.354 366.553  10
   2  13   2 945.636 352.985   4
   2  13   3-231.062 380.119   3
  -2 -13  -3-128.262 339.623  10
   2  13   3 96.6768 305.561   4
   2  13   4 5071.76 541.130   3
  -2 -13  -4 4052.46 503.939  10
   2  13   4 4390.54 475.170   4
   2  13   5 4811.75 517.558   3
  -2 -13  -5 6317.81 566.108  10
  -2 -13  -6 3338.21 467.972  10
   2  13   6 2899.76 460.975   3
   2  13   6 3022.65 378.611   4
  -2 -13  -7 7523.17 680.379  10
   2  13   7 8125.99 720.920   3
   2  13   7 6662.09 593.520   4
   2  13   8 19869.6 1280.63   3
   2  13   8 16858.1 1153.17   4
  -2 -13  -8 19680.3 1269.86  10
   2  13   8 20414.9 1231.00   9
  -2 -13  -9 369.096 357.653  10
   2  13   9-107.868 308.852   9
   2  13   9-209.522 261.544   4
   2  14   3 189.409 375.510   3
  -2 -14  -3 681.291 385.601  10
   2  14   3 330.893 360.979   4
   2  14   4 360.761 360.010   3
   2  14   4 439.521 296.972   4
   2  14   5 1239.67 378.028   3
  -2 -14  -5 851.833 345.970  10
   2  14   5 1612.77 326.836   4
   2  14   6 642.212 399.298   3
  -2 -14  -6 1172.70 344.380  10
   2  14   6 611.402 289.526   4
   3 -10  -7 2361.53 403.926   6
  -3  10   7 2261.92 430.829   9
   3 -10  -6-397.104 336.574   6
  -3  10   6 167.876 359.328   9
   3 -10  -6-456.182 378.673   5
   3 -10  -5 1045.98 367.825   6
  -3  10   5 1041.98 371.089   9
   3 -10  -5 906.188 396.986   5
   3 -10  -4 8871.40 692.647   6
  -3  10   4 9720.01 734.063   9
   3 -10  -4 7716.26 722.111   5
  -3  10   3 21321.7 1279.53   9
   3 -10  -3 20444.6 1293.23   5
   3 -10  -3 18291.8 1231.40   6
   3 -10  -2 1294.97 380.409   1
  -3  10   2 1184.35 323.339   9
   3 -10  -2 315.150 389.778   5
   3 -10  -2 880.086 309.468   6
   3 -10  -1 1392.33 419.104   1
   3 -10  -1 1134.90 336.253   5
   3  -9  -9 6282.97 629.233   6
  -3   9   9 7244.21 695.279   9
   3  -9  -8 484.475 330.581   6
  -3   9   8 106.678 375.631   9
   3  -9  -7-363.926 359.018   6
  -3   9   7-386.975 345.189   9
   3  -9  -6 511.752 310.077   6
  -3   9   6 713.802 348.334   9
   3  -9  -5 2335.43 361.385   6
  -3   9   5 1235.86 326.013   9
   3  -9  -5 1443.93 352.856   5
   3  -9  -4 471.108 292.684   6
  -3   9   4 136.636 321.889   9
   3  -9  -4 181.491 346.620   5
   3  -9  -3 6102.39 559.913   6
  -3   9   3 6409.41 600.033   9
   3  -9  -3 6720.77 646.708   5
  -3   9   2 60581.8 3122.93   9
   3  -9  -2 56253.3 3159.27   5
   3  -9  -2 53881.1 3074.12   6
   3  -9  -1 201.364 419.043   1
  -3   9   1 843.127 291.355   9
   3  -9  -1 1138.76 372.830   5
   3  -9  -1 1405.96 284.028   6
   3  -9   0 10641.5 850.948   1
   3  -9   0 10564.7 834.664   5
   3  -9   1 543.759 402.348   1
   3  -9   1 1241.34 344.790   5
   3  -9   2 242.373 427.892   1
   3  -9   2 453.285 353.081   5
   3  -8 -10-131.247 377.881   6
  -3   8  10-25.1742 415.947   9
   3  -8  -9 22.6713 327.665   6
  -3   8   9 647.053 357.314   9
   3  -8  -8 544.823 333.030   6
  -3   8   8 533.936 349.887   9
   3  -8  -7 4214.06 471.352   6
  -3   8   7 4081.38 516.174   9
   3  -8  -6 117.483 311.508   6
  -3   8   6 100.316 305.040   9
   3  -8  -5 2088.40 355.337   6
  -3   8   5 3374.86 426.944   9
   3  -8  -4 2759.79 361.586   6
  -3   8   4 1569.76 334.953   9
   3  -8  -4 1829.26 378.807   5
  -3   8   3 10566.3 797.686   9
   3  -8  -3 11341.0 860.162   5
   3  -8  -3 10706.6 779.960   6
  -3   8   2 36854.7 2112.03   9
   3  -8  -2 36506.6 2166.92   5
   3  -8  -2 37960.6 2097.42   6
   3  -8  -1 1259.39 343.976   1
   3  -8  -1 1468.92 280.605   6
  -3   8   1 1604.24 302.887   9
   3  -8  -1 1062.20 369.568   5
   3  -8   0 1887.00 400.449   5
   3  -8   0 3187.64 481.772   1
   3  -8   1 4622.63 540.028   5
   3  -8   1 4239.43 518.773   1
   3  -8   2 634.817 362.126   1
   3  -8   2 439.885 351.256   5
   3  -8   3 1962.97 409.883   1
   3  -8   3 2419.15 394.997   5
  -3   8  -4 949.941 375.099  11
   3  -8   4 1761.79 305.333  10
   3  -8   4 2007.88 432.278   5
   3  -8   4 1632.31 426.515   1
   3  -7 -11 97.5597 401.668   6
  -3   7  11 309.420 359.738   9
   3  -7 -10-167.230 360.500   6
  -3   7  10 146.542 421.499   9
   3  -7  -9 596.279 378.382   6
  -3   7   9 476.990 377.287   9
   3  -7  -8 6132.51 590.313   6
  -3   7   8 4907.67 545.066   9
   3  -7  -7 18122.6 1241.75   6
  -3   7   7 20790.7 1299.99   9
   3  -7  -6 2513.61 393.901   6
  -3   7   6 2518.31 391.713   9
  -3   7   5 946.321 279.391   9
   3  -7  -5 1315.61 323.041   6
   3  -7  -4 119.235 263.291   6
  -3   7   4-48.2024 294.715   9
   3  -7  -3 3533.36 385.130   6
  -3   7   3 3020.66 382.887   9
   3  -7  -3 2971.95 418.056   5
  -3   7   2 346.189 264.415   9
   3  -7  -2 43.8556 249.296   6
   3  -7  -2 106.292 295.461   5
   3  -7  -1 1470.89 275.994   6
  -3   7   1 1675.36 295.568   9
   3  -7  -1 1610.25 346.595   5
  -3   7   0 62563.2 3394.41   9
   3  -7   0 66472.2 3535.01   1
   3  -7   0 64793.9 3513.13   5
   3  -7   0 62385.1 3381.56   6
   3  -7   1 10149.3 838.451   1
   3  -7   1 11191.6 836.199   5
   3  -7   2 97.4675 340.711   1
   3  -7   2 276.307 334.003   5
   3  -7   3 4673.29 560.333   1
  -3   7  -3 3993.83 519.236  11
   3  -7   3 4152.94 496.060   5
  -3   7  -4 495.658 366.097  11
   3  -7   4 21.3389 392.024   5
   3  -7   4-47.6284 370.675   1
  -3   7  -5 202.175 392.421  11
   3  -7   5 161.533 399.380   1
   3  -7   5-82.3399 383.479   5
  -3   7  -6 952.384 403.721  11
   3  -7   6 1260.27 429.219   5
   3  -6 -12 8222.51 702.641   6
  -3   6  12 7140.26 687.680   9
   3  -6 -11 1621.16 404.450   6
  -3   6  11 1090.57 398.540   9
   3  -6 -10-114.225 345.214   6
  -3   6  10 249.701 382.711   9
   3  -6  -9 454.503 364.060   6
  -3   6   9 429.605 308.298   9
   3  -6  -8 3389.91 428.094   6
  -3   6   8 2483.65 436.797   9
   3  -6  -7 171.475 279.879   6
  -3   6   7-67.8348 328.198   9
   3  -6  -6 6992.46 632.716   6
  -3   6   6 8625.52 669.628   9
   3  -6  -5 5613.99 504.836   6
  -3   6   5 4139.16 485.736   9
   3  -6  -4 1007.27 265.704   6
  -3   6   4 1005.08 259.346   9
   3  -6  -3 327.510 247.780   6
  -3   6   3 383.050 256.151   9
   3  -6  -3 277.881 300.729   5
  -3   6   2 1574.88 278.580   9
   3  -6  -2 1571.66 330.003   5
   3  -6  -2 1587.20 267.000   6
   3  -6  -1 5350.17 444.050   6
  -3   6   1 5508.61 468.286   9
   3  -6  -1 5073.76 538.965   5
   3  -6   0 251.374 198.723   6
  -3   6   0 191.688 193.425   9
   3  -6   0 359.528 313.999   1
   3  -6   0 400.485 340.165   5
  -3   6  -1 4818.55 432.830   9
   3  -6   1 6402.34 593.032   1
   3  -6   1 5406.31 568.079   5
   3  -6   1 6625.68 446.558   6
  -3   6  -2-186.962 347.953  11
   3  -6   2 8.47502 309.733   5
   3  -6   2 116.366 344.820   1
   3  -6   3 11403.9 909.087   1
  -3   6  -3 11940.9 926.447  11
   3  -6   3 13697.6 930.190   5
  -3   6  -4 4022.80 512.645  11
   3  -6   4 4333.23 506.072   5
   3  -6   4 3473.47 465.760   1
  -3   6  -5 147.381 373.372  11
   3  -6   5-54.3818 399.025   1
   3  -6   5-322.757 392.508   5
  -3   6  -6 4049.90 518.166  11
   3  -6   6 2550.48 459.049   5
  -3   6  -7-112.270 390.764  11
   3  -6   7 288.505 431.373   5
   3  -5 -12-29.6023 365.878   6
  -3   5  12 163.284 396.064   9
  -3   5  12 3.08497 371.894   7
   3  -5 -11 8408.30 719.912   6
  -3   5  11 6278.99 633.467   9
  -3   5  11 6436.40 651.544   7
   3  -5 -10 7437.94 730.158   6
  -3   5  10 12881.6 872.458   9
   3  -5  -9 562.556 297.165   6
  -3   5   9 582.823 338.522   9
   3  -5  -8 307.693 318.364   6
  -3   5   8 160.501 305.847   9
   3  -5  -7 1150.12 304.136   6
  -3   5   7 1495.64 351.199   9
   3  -5  -6 82.5728 282.655   6
  -3   5   6-17.4834 271.954   9
   3  -5  -5 14470.2 972.776   6
  -3   5   5 15211.0 997.677   9
   3  -5  -4 142.900 247.405   6
  -3   5   4 31.4724 240.942   9
   3  -5  -3 14051.9 875.454   6
  -3   5   3 12774.7 879.098   9
  -3   5   2 64.3749 225.640   9
   3  -5  -2-84.7847 213.831   6
   3  -5  -2-79.4617 319.264   5
   3  -5  -1 4134.78 381.267   6
  -3   5   1 4223.83 388.892   9
   3  -5  -1 5279.47 520.235   5
  -3   5   0-29.5038 178.663   9
   3  -5   0 83.7664 184.684   6
   3  -5   0 70.0447 318.418   5
   3  -5   1 28.4727 175.700   6
  -3   5  -1 19.4117 296.407  11
   3  -5   1-56.8591 326.910   1
  -3   5  -1-212.348 167.795   9
   3  -5   1 51.1407 337.441   5
   3  -5   2 1886.92 352.258   1
  -3   5  -2 1939.14 336.667  11
   3  -5   2 1714.68 327.909   5
  -3   5  -3 266.252 326.356  11
   3  -5   3 214.374 299.716   1
   3  -5   3 145.076 346.340   5
   3  -5   4 5154.04 533.537   1
  -3   5  -4 4953.51 549.602  11
   3  -5   4 5295.92 570.005   5
  -3   5  -5 3742.30 478.829  11
   3  -5   5 3596.10 472.507   5
   3  -5   5 2722.88 434.046   1
  -3   5  -6-30.9604 325.113  11
   3  -5   6 407.170 361.399   5
  -3   5  -7 1157.52 410.149  11
   3  -5   7 1584.69 470.535   5
  -3   5  -8 368.900 348.669  11
   3  -5   8 276.706 453.448   5
   3  -4 -12 1387.47 391.218   6
  -3   4  12 1329.98 391.533   9
  -3   4  12 1168.52 346.589   7
   3  -4 -11 349.352 353.738   6
  -3   4  11-319.362 352.756   9
  -3   4  11 416.064 379.326   7
   3  -4 -10 6318.94 598.491   6
  -3   4  10 5389.74 590.986   9
  -3   4  10 5384.65 581.882   7
   3  -4  -9 10600.9 829.696   6
  -3   4   9 10976.2 827.444   9
   3  -4  -9 10428.1 779.562   8
  -3   4   9 10481.4 807.844   7
   3  -4  -8 21338.4 1364.78   6
  -3   4   8 20774.7 1354.91   9
   3  -4  -8 20516.6 1295.74   8
  -3   4   8 22878.3 1348.64   7
   3  -4  -7 2514.16 392.883   6
  -3   4   7 3359.42 396.991   9
   3  -4  -7 3648.78 374.370   8
  -3   4   7 2205.34 366.679   7
   3  -4  -6 11764.4 833.610   6
  -3   4   6 12116.7 843.322   9
   3  -4  -6 11220.4 768.289   8
   3  -4  -5 107.699 255.328   6
  -3   4   5 114.454 267.758   9
   3  -4  -5 94.7955 200.026   8
   3  -4  -4 426.774 244.567   6
  -3   4   4 280.334 236.508   9
   3  -4  -4 236.429 168.472   8
  -3   4   4 133.660 181.975   7
   3  -4  -3 1280.21 246.506   6
  -3   4   3 1865.11 292.788   9
   3  -4  -3 1656.30 204.969   8
  -3   4   3 988.694 183.003   7
   3  -4  -2 24720.8 1473.52   6
  -3   4   2 26695.3 1491.34   9
   3  -4  -2 25889.1 1399.95   8
  -3   4   2 26403.1 1419.60   7
   3  -4  -1 70700.8 3516.87   6
  -3   4   1 73209.9 3532.88   9
   3  -4  -1 72730.6 3639.76   5
   3  -4  -1 64509.7 3419.41   8
  -3   4   1 62696.2 3432.41   7
   3  -4   0 7719.92 520.556   6
  -3   4   0 7335.13 521.875   9
   3  -4   0 7975.55 641.740   5
   3  -4   1 1736.14 213.145   6
  -3   4  -1 1368.75 319.457  11
  -3   4  -1 1193.09 182.973   9
   3  -4   1 1236.20 286.063   1
   3  -4   1 1337.02 334.154   5
   3  -4   2 1797.27 201.055   6
   3  -4   2 2954.37 405.905   1
  -3   4  -2 2278.87 373.880  11
   3  -4   2 1932.54 377.182   5
  -3   4  -3 2323.26 362.419  11
   3  -4   3 2673.07 385.145   1
   3  -4   3 2168.22 401.996   5
   3  -4   4 1218.76 344.811   1
  -3   4  -4 1008.12 309.178  11
   3  -4   4 1529.84 330.537   5
  -3   4  -5 15830.2 1080.84  11
   3  -4   5 16149.8 1097.88   5
   3  -4   5 15358.3 1081.15   1
  -3   4  -6 2206.45 392.210  11
   3  -4   6 1703.03 378.540   5
  -3   4  -7 302.140 314.962  11
   3  -4   7 542.560 403.249   5
  -3   4  -8 3987.17 542.320  11
   3  -4   8 3291.95 509.888   5
  -3   4  -9 254.907 410.974  11
   3  -4   9 415.629 435.700   5
   3  -3 -12 164.323 389.359   6
  -3   3  12 406.839 396.977   9
  -3   3  12 193.956 378.684   7
   3  -3 -11 4140.04 501.238   6
  -3   3  11 3367.07 452.521   9
   3  -3 -11 3665.06 459.814   8
  -3   3  11 3064.68 459.660   7
   3  -3 -10 9395.33 773.057   6
  -3   3  10 9730.47 787.718   9
   3  -3 -10 9035.98 726.290   8
  -3   3  10 8628.47 739.390   7
   3  -3  -9 3226.83 424.190   6
  -3   3   9 3277.08 456.374   9
   3  -3  -9 3257.91 411.720   8
  -3   3   9 3490.98 434.840   7
   3  -3  -8 1513.79 353.985   6
  -3   3   8 1493.68 315.033   9
   3  -3  -8 1791.31 317.798   8
  -3   3   8 1207.11 321.262   7
   3  -3  -7 123.259 326.568   6
  -3   3   7 280.649 286.599   9
   3  -3  -7 529.634 263.295   8
  -3   3   7 683.883 286.729   7
   3  -3  -6 49619.3 2825.03   6
  -3   3   6 51198.2 2835.80   9
   3  -3  -6 51222.0 2780.35   8
  -3   3   6 53616.9 2817.25   7
   3  -3  -5 1758.03 310.675   6
  -3   3   5 2332.88 347.075   9
   3  -3  -5 2772.43 306.149   8
  -3   3   5 2352.21 305.085   7
   3  -3  -4-43.5238 217.041   6
  -3   3   4-111.681 237.052   9
   3  -3  -4 110.145 94.8640   4
   3  -3  -4 122.097 183.737   8
  -3   3   4 85.2649 191.571   7
   3  -3  -3 13086.3 796.982   6
  -3   3   3 12318.7 798.017   9
   3  -3  -3 11917.6 738.545   8
  -3   3   3 11597.7 742.036   7
   3  -3  -2 12751.0 774.823   6
  -3   3   2 12104.9 775.460   9
   3  -3  -2 11864.5 714.808   8
  -3   3   2 11807.3 718.542   7
   3  -3  -1 10026.5 650.995   6
  -3   3   1 10463.7 664.273   9
   3  -3  -1 9988.91 752.277   5
   3  -3  -1 10485.4 600.883   8
  -3   3   1 9646.91 587.352   7
   3  -3   0 2823.45 260.612   6
  -3   3   0 2213.93 339.908  11
  -3   3   0 2103.08 248.255   9
   3  -3   0 2883.23 210.806   8
   3  -3   0 2337.52 372.908   5
   3  -3   1 1526.56 307.459   1
  -3   3  -1 990.310 294.858  11
  -3   3  -1 1050.66 164.271   9
   3  -3   1 1493.04 125.668   8
   3  -3   1 1901.80 328.665   5
   3  -3   1 1150.00 169.788   6
  -3   3  -2 18746.3 1233.45  11
   3  -3   2 21444.8 1255.62   1
  -3   3  -2 18675.9 1090.47   9
   3  -3   2 19723.5 1253.10   5
   3  -3   2 21229.4 1095.51   6
  -3   3  -3 18726.6 1201.09  11
   3  -3   3 20194.9 1209.96   1
   3  -3   3 17490.8 1204.12   5
   3  -3   4 301.283 276.618   1
  -3   3  -4 454.758 287.870  11
   3  -3   4 135.172 303.351   5
  -3   3  -5 263.813 292.285  11
   3  -3   5-154.918 342.551   5
   3  -3   5-36.0204 304.634   1
  -3   3  -6 1485.80 358.470  11
   3  -3   6 1756.82 410.671   5
  -3   3  -7-18.3875 348.332  11
   3  -3   7 85.1992 334.009   5
  -3   3  -8-110.718 324.192  11
   3  -3   8-62.7745 433.226   5
  -3   3  -9 182.036 332.133  11
   3  -3   9 294.898 444.873   5
  -3   3 -10 10995.6 888.123  11
   3  -3  10 9934.64 880.823   5
   3  -2 -12 3033.94 468.513   6
  -3   2  12 3367.83 499.683   9
   3  -2 -12 3629.06 449.400   8
  -3   2  12 2974.35 458.765   7
   3  -2 -11-46.9866 347.100   6
  -3   2  11 318.733 385.893   9
   3  -2 -11 110.207 372.406   8
  -3   2  11 97.8353 315.768   7
   3  -2 -10-140.894 327.603   6
  -3   2  10 28.7600 316.871   9
   3  -2 -10 450.500 324.525   8
  -3   2  10 9.94410 301.688   7
   3  -2  -9 441.403 321.464   6
  -3   2   9-70.2756 290.569   9
   3  -2  -9 109.505 286.014   8
  -3   2   9 326.594 304.801   7
   3  -2  -8 8612.15 686.072   6
  -3   2   8 6970.35 633.504   9
   3  -2  -8 7580.75 635.238   8
  -3   2   8 8523.54 673.895   7
   3  -2  -7 21381.6 1377.61   6
  -3   2   7 21606.9 1373.75   9
   3  -2  -7 22107.8 1348.17   8
  -3   2   7 24378.1 1388.16   7
   3  -2  -6 214839. 11068.8   6
   3  -2  -6 205642. 10912.8   4
  -3   2   6 224579. 11078.3   9
   3  -2  -6 218765. 11037.2   8
  -3   2   6 227447. 11062.7   7
   3  -2  -5 1492.69 297.720   6
   3  -2  -5 1883.78 193.548   4
  -3   2   5 1565.55 320.643   9
   3  -2  -5 1810.79 292.494   8
  -3   2   5 1571.51 275.473   7
   3  -2  -4 3007.99 247.660   4
   3  -2  -4 2613.48 329.505   6
  -3   2   4 3141.98 336.467   9
   3  -2  -4 2989.79 319.191   8
  -3   2   4 3198.24 325.023   7
   3  -2  -3 4562.79 320.588   4
   3  -2  -3 3742.05 377.191   6
  -3   2   3 4397.44 391.266   9
   3  -2  -3 4683.00 369.341   8
  -3   2   3 3820.85 345.998   7
   3  -2  -2 4231.04 372.474   6
  -3   2   2 5122.81 395.229   9
   3  -2  -2 4586.15 352.924   8
  -3   2   2 4132.72 332.009   7
   3  -2  -1 8645.99 566.415   6
  -3   2   1 8246.29 560.728   9
   3  -2  -1 8925.32 665.525   5
   3  -2  -1 8770.00 533.391   8
  -3   2   1 8049.05 511.245   7
   3  -2   0 2746.42 247.953   6
  -3   2   0 2175.30 325.827  11
  -3   2   0 2616.65 248.354   9
   3  -2   0 2657.86 225.525   8
   3  -2   0 2269.02 362.788   5
   3  -2   1 40618.8 2089.82   6
  -3   2  -1 38926.2 2210.06  11
  -3   2  -1 36396.7 2083.39   9
   3  -2   1 44507.5 2247.06   5
   3  -2   1 42267.1 2209.39   1
   3  -2   1 39067.4 2066.13   8
  -3   2  -2 947.440 273.201  11
   3  -2   2 740.156 239.211   1
  -3   2  -2 495.394 110.427   9
   3  -2   2 666.498 118.276   6
   3  -2   2 1193.92 272.232   5
   3  -2   2 628.277 105.826   8
  -3   2  -3 3559.98 412.080  11
   3  -2   3 3331.46 387.145   1
   3  -2   3 3075.13 212.536   8
   3  -2   3 2829.67 405.423   5
  -3   2  -4 9526.68 760.835  11
   3  -2   4 10656.4 795.950   5
   3  -2   4 10859.9 760.265   1
  -3   2  -5 6375.18 605.042  11
   3  -2   5 6400.60 613.772   5
   3  -2   5 8114.85 620.034   1
  -3   2  -6 8057.85 677.904  11
   3  -2   6 8186.84 685.736   5
  -3   2  -7 228.245 333.206  11
   3  -2   7 297.930 370.109   5
  -3   2  -8 1128.70 344.857  11
   3  -2   8 735.447 398.642   5
  -3   2  -9 173.109 385.624  11
   3  -2   9-12.7736 442.731   5
  -3   2 -10-151.977 383.753  11
   3  -2  10 580.541 449.318   5
   3  -1 -12-106.270 414.116   6
  -3   1  12-82.7815 346.413   9
   3  -1 -12-481.861 346.988   8
  -3   1  12 62.5338 343.308   7
   3  -1 -11 14843.7 1082.73   6
  -3   1  11 15664.8 1095.78   9
   3  -1 -11 14963.9 1085.57   8
  -3   1  11 15642.7 1086.91   7
   3  -1 -10 3391.87 460.284   6
  -3   1  10 3169.92 432.231   9
   3  -1 -10 3354.37 461.576   8
  -3   1  10 3759.08 447.916   7
   3  -1  -9 111.037 326.430   6
  -3   1   9 41.4562 289.429   9
   3  -1  -9 229.421 284.330   8
  -3   1   9 216.189 312.153   7
   3  -1  -8 774.931 302.925   6
   3  -1  -8 1171.05 209.607   4
  -3   1   8 1069.81 331.298   9
   3  -1  -8 1607.97 316.831   8
  -3   1   8 1341.64 295.339   7
   3  -1  -7-13.6460 289.472   6
   3  -1  -7 149.470 167.811   4
  -3   1   7 16.4838 282.015   9
   3  -1  -7 95.4500 277.212   8
  -3   1   7 124.787 250.877   7
   3  -1  -6 2115.16 358.762   6
   3  -1  -6 2740.88 267.943   4
  -3   1   6 2243.17 352.310   9
   3  -1  -6 2520.03 350.621   8
  -3   1   6 2804.94 371.434   7
   3  -1  -5 9493.81 683.492   6
   3  -1  -5 8790.42 573.968   4
  -3   1   5 8664.24 668.027   9
   3  -1  -5 10131.2 673.235   8
  -3   1   5 9324.74 665.106   7
   3  -1  -4 98082.8 4979.52   4
  -3   1   4 88968.4 5047.76   9
   3  -1  -4 105750. 5053.26   8
   3  -1  -4 95524.6 4911.29   2
   3  -1  -4 101217. 5064.08   6
  -3   1   4 92307.8 5034.26   7
   3  -1  -3 32173.4 1709.14   6
   3  -1  -3 29014.1 1641.76   4
  -3   1   3 30776.7 1704.06   9
   3  -1  -3 31005.8 1686.29   8
  -3   1   3 29761.1 1677.00   7
   3  -1  -2 3877.11 343.613   6
   3  -1  -2 3937.92 241.840  10
  -3   1   2 3475.62 340.527   9
   3  -1  -2 4449.62 347.193   8
  -3   1   2 3811.67 316.184   7
   3  -1  -1 987.413 179.384   6
  -3   1   1 1623.20 202.330   9
   3  -1  -1 1380.87 192.246   8
  -3   1   0 285.248 214.458  11
   3  -1   0 71.1091 132.350   6
  -3   1   0 4.91985 129.666   9
   3  -1   0-30.2968 124.589   8
   3  -1   0 51.0677 228.574   5
  -3   1  -1 1683.18 260.389  11
   3  -1   1 1586.67 169.851   6
  -3   1  -1 1185.46 154.659   9
   3  -1   1 1606.76 177.252   8
   3  -1   1 1212.81 275.278   5
   3  -1   2 458.345 99.1491   6
  -3   1  -2 212.195 249.333  11
   3  -1   2 879.848 234.317   1
  -3   1  -2 365.449 91.1844   9
   3  -1   2 398.823 249.703   5
   3  -1   2 445.364 116.512   8
   3  -1   3 468.236 68.9088   6
  -3   1  -3 378.350 251.808  11
   3  -1   3 508.917 244.724   1
   3  -1   3 765.067 305.431   5
  -3   1  -4 29849.0 1808.16  11
   3  -1   4 32696.1 1832.27   5
   3  -1   4 31700.3 1794.54   1
  -3   1  -5 24482.9 1463.76  11
   3  -1   5 23950.2 1465.65   5
   3  -1   5 23588.5 1433.26   1
  -3   1  -6-37.4313 281.024  11
   3  -1   6 62.7418 299.428   5
  -3   1  -7 12594.0 938.385  11
   3  -1   7 14093.6 962.913   5
  -3   1  -8-112.536 330.923  11
   3  -1   8-197.654 398.942   5
  -3   1  -9 368.186 320.744  11
   3  -1   9 353.053 378.037   5
  -3   1 -10 729.936 405.049  11
   3  -1  10 1764.22 417.570   5
  -3   1 -11 2617.60 447.509  11
   3  -1  11 1655.94 450.096   5
   3   0 -12 6614.66 655.801   6
  -3   0  12 6357.25 682.043   9
   3   0 -12 6382.75 659.539   8
  -3   0  12 6916.26 662.217   7
   3   0 -11 2854.54 472.144   6
  -3   0  11 2567.07 452.240   9
   3   0 -11 3687.28 492.266   8
  -3   0  11 3139.19 431.427   7
   3   0 -10 8231.64 689.982   6
  -3   0  10 7151.99 655.951   9
   3   0 -10 6659.57 649.029   8
  -3   0  10 6713.18 652.031   7
   3   0  -9 10994.8 690.134   4
   3   0  -9 10024.2 812.538   6
  -3   0   9 10243.3 812.477   9
   3   0  -9 10704.8 808.573   8
  -3   0   9 9369.37 780.023   7
   3   0  -8-105.345 306.819   6
   3   0  -8 78.8720 199.960   4
  -3   0   8 54.4660 277.688   9
   3   0  -8-112.739 320.919   8
  -3   0   8 106.135 279.557   7
   3   0  -7 5297.49 426.968   4
   3   0  -7 6091.57 544.736   6
  -3   0   7 4812.20 507.531   9
   3   0  -7 5732.98 518.013   8
  -3   0   7 5488.31 504.184   7
   3   0  -6 16565.9 1020.18   6
   3   0  -6 14987.9 916.017   4
  -3   0   6 13352.4 986.991   9
   3   0  -6 17396.2 1019.79   8
  -3   0   6 15859.8 1009.58   7
   3   0  -5 1986.82 314.425   6
  -3   0   5 1317.48 146.587  10
   3   0  -5 1704.00 227.870   4
  -3   0   5 1736.10 289.890   9
   3   0  -5 1405.21 262.796   8
  -3   0   5 1636.50 273.599   7
   3   0  -4 32390.0 1746.17   6
   3   0  -4 31232.0 1677.61   4
  -3   0   4 27919.9 1608.01  10
  -3   0   4 33086.1 1746.21   9
   3   0  -4 30000.3 1587.41   2
   3   0  -4 34638.7 1749.76   8
  -3   0   4 32676.7 1731.82   7
   3   0  -3 23792.8 1248.92   4
  -3   0   3 22188.5 1283.88   9
   3   0  -3 22681.1 1283.73   6
   3   0  -3 22410.0 1280.99   8
   3   0  -3 20662.0 1177.22   2
   3   0  -2 2401.69 266.385   6
  -3   0   2 2013.98 253.481   9
   3   0  -2 2314.78 273.903   8
   3   0  -1 4137.67 330.600   6
  -3   0   1 3541.26 324.713   9
   3   0  -1 4344.92 345.897   8
  -3   0   0 413.732 185.961  11
   3   0   0 358.942 123.382   6
  -3   0   0 470.213 134.851   9
   3   0   0 353.411 149.102   8
   3   0   0 690.839 226.544   5
  -3   0  -1 1043.15 229.581  11
   3   0   1 1293.36 152.571   6
  -3   0  -1 1202.86 153.183   9
   3   0   1 1266.02 248.831   5
  -3   0  -2 1661.37 272.261  11
   3   0   2 1296.03 132.433   6
   3   0   2 1015.36 219.476   1
   3   0   2 1431.04 112.951   9
  -3   0  -2 1046.50 125.592   9
   3   0   2 1671.73 279.704   5
   3   0   3 18658.7 1002.83   6
   3   0   3 21936.2 1170.09   1
  -3   0  -3 19560.7 1182.08  11
   3   0   3 21901.7 1205.64   5
  -3   0  -4 22569.7 1380.41  11
   3   0   4 25707.8 1416.27   5
   3   0   4 21784.0 1348.65   1
  -3   0  -5 46459.5 2655.39  11
   3   0   5 48463.7 2668.51   5
   3   0   5 49163.5 2631.13   1
  -3   0  -6 26906.7 1498.98  11
   3   0   6 21668.5 1454.88   5
  -3   0  -7 65850.7 3563.49  11
   3   0   7 64402.2 3562.21   5
  -3   0  -8 510.299 301.120  11
   3   0   8 762.618 363.120   5
  -3   0  -9 299.055 333.108  11
   3   0   9-133.652 405.248   5
  -3   0 -10 8809.16 739.113  11
   3   0  10 7674.06 763.378   5
  -3   0 -11 22071.4 1453.86  11
   3   0  11 20858.9 1430.74   5
   3   1 -12 444.296 363.800   6
   3   1 -12-53.0233 406.372   8
  -3  -1  12 671.583 377.445   7
   3   1 -11 7659.40 715.861   6
  -3  -1  11 6086.21 652.196   7
   3   1 -10 1201.62 314.936   6
   3   1 -10 1320.69 282.832   4
  -3  -1  10 1216.65 331.759   9
   3   1 -10 1773.17 351.080   8
  -3  -1  10 1281.92 368.718   7
   3   1  -9 80.6758 340.958   6
   3   1  -9 16.2853 239.039   4
  -3  -1   9 205.845 343.458   9
   3   1  -9-217.227 338.376   8
  -3  -1   9 131.982 330.424   7
   3   1  -8 6325.87 500.539   4
   3   1  -8 5763.90 586.162   6
  -3  -1   8 5784.37 578.601   9
   3   1  -8 6353.58 593.338   8
  -3  -1   8 7321.42 607.529   7
   3   1  -7 7903.36 578.238   4
   3   1  -7 8604.55 677.850   6
  -3  -1   7 8086.52 658.259   9
   3   1  -7 8625.42 662.155   8
  -3  -1   7 6994.78 633.558   7
   3   1  -6 106.969 269.507   6
  -3  -1   6 120.501 126.100  10
   3   1  -6 234.087 208.763   4
  -3  -1   6 141.289 272.870   9
   3   1  -6 74.0956 242.210   8
  -3  -1   6 204.913 258.460   7
   3   1  -5 1664.04 298.742   6
  -3  -1   5 1142.06 156.110  10
   3   1  -5 1095.72 234.668   4
  -3  -1   5 1667.48 279.246   9
   3   1  -5 1318.35 265.238   8
  -3  -1   4 3637.41 289.112  10
   3   1  -4 4427.69 405.270   6
   3   1  -4 3714.80 349.030   4
  -3  -1   4 3410.93 371.968   9
   3   1  -4 4428.24 411.066   8
   3   1  -3 12257.8 754.797   6
   3   1  -3 11046.0 715.381   4
  -3  -1   3 10163.5 662.164  10
  -3  -1   3 11062.9 739.940   9
   3   1  -3 11932.2 650.611   2
   3   1  -3 11566.8 748.689   8
   3   1  -2 18713.1 1074.69   6
   3   1  -2 17744.0 1063.21   4
  -3  -1   2 18296.1 1024.13  10
  -3  -1   2 18738.4 1077.79   9
   3   1  -2 18245.8 1082.97   8
   3   1  -2 17678.1 1012.47   2
   3   1  -1 10403.6 655.132   6
  -3  -1   1 9465.84 646.738   9
   3   1  -1 11463.0 682.578   8
   3   1  -1 10162.4 633.002   2
   3   1   0 29601.6 1576.67   6
  -3  -1   0 27984.3 1606.65  11
  -3  -1   0 28979.2 1578.94   9
   3   1   0 30578.3 1647.11   5
   3   1   0 28121.6 1600.80   8
   3   1   1 9510.95 542.673   6
  -3  -1  -1 8067.53 597.988  11
   3   1   1 8709.00 625.930   5
   3   1   2 12671.4 698.148   6
  -3  -1  -2 10830.9 784.566  11
   3   1   2 13202.0 785.226   1
   3   1   2 12386.9 672.294   9
   3   1   2 12331.4 818.635   5
   3   1   2 12933.7 674.894   7
   3   1   3 11292.1 614.269   6
   3   1   3 11961.6 744.227   1
  -3  -1  -3 11002.2 756.646  11
   3   1   3 13395.0 801.194   5
  -3  -1  -4 7941.73 599.522  11
   3   1   4 7716.72 603.324   5
   3   1   4 7884.57 558.527   1
  -3  -1  -5 1355.01 317.475  11
   3   1   5 923.955 274.741   5
  -3  -1  -6 50094.7 2763.76  11
   3   1   6 49753.2 2760.44   5
  -3  -1  -7 8854.39 725.935  11
   3   1   7 9917.98 766.026   5
  -3  -1  -8 721.103 338.012  11
   3   1   8 361.490 356.530   5
  -3  -1  -9 268.945 343.774  11
   3   1   9 1383.95 413.539   5
  -3  -1 -10 1771.78 375.646  11
   3   1  10 587.149 434.652   5
  -3  -1 -11 2462.46 434.614  11
   3   1  11 2133.84 487.795   5
  -3  -1 -12 257.779 414.379  11
   3   1  12 43.2264 438.616   5
   3   2 -12 1502.00 430.832   6
   3   2 -12 2065.05 454.226   8
   3   2 -11 2366.63 442.165   6
   3   2 -11 2764.85 356.034   4
   3   2 -11 2213.59 421.866   8
   3   2 -10 45.6440 332.594   6
   3   2 -10-491.056 265.319   4
   3   2 -10 133.712 347.837   8
   3   2  -9 11484.5 803.052   4
   3   2  -9 12279.2 912.746   6
   3   2  -9 11663.5 890.306   8
   3   2  -8 4494.69 442.857   4
   3   2  -8 4534.13 498.082   8
  -3  -2   7 510.836 165.147  10
   3   2  -7 920.554 265.841   4
   3   2  -7 650.657 276.282   8
  -3  -2   6 80.7009 151.993  10
   3   2  -6 102.392 232.575   4
   3   2  -6-75.1352 256.945   8
   3   2  -5 338.879 86.1638   3
  -3  -2   5 194.408 150.819  10
   3   2  -5 571.853 225.810   4
   3   2  -5 284.354 267.490   8
   3   2  -4 36471.6 1926.50   3
   3   2  -4 39277.1 2035.38   4
  -3  -2   4 33533.3 1970.12  10
   3   2  -4 41496.2 2087.75   8
  -3  -2   3 65.8629 145.883  10
   3   2  -3 22.2818 210.335   4
   3   2  -3-27.8040 250.728   8
   3   2  -3 67.4806 117.808   2
   3   2  -2 176.882 139.501   2
  -3  -2   2 368.360 154.137  10
   3   2  -2 27.5386 197.027   4
   3   2  -2 138.011 209.889   8
   3   2  -1-41.7572 145.952   2
  -3  -2   1 8.35869 156.947  10
   3   2  -1-56.7282 182.691   8
  -3  -2   0 16575.7 990.697  11
   3   2   0 18027.4 1035.70   5
   3   2   0 17255.3 1001.23   2
  -3  -2  -1 15415.3 886.691  11
   3   2   1 14767.0 840.773   6
   3   2   1 14075.4 858.301   1
   3   2   1 14688.9 907.893   5
  -3  -2  -2 776.501 191.804  11
   3   2   2 659.055 117.681   6
   3   2   2 793.369 87.0405   9
   3   2   2 1011.28 222.975   5
   3   2   2 373.190 154.229   1
   3   2   3 162.313 172.113   1
  -3  -2  -3 203.959 194.989  11
   3   2   3 204.598 66.3125   6
   3   2   3 26.5229 214.350   5
  -3  -2  -4 351.452 211.244  11
   3   2   4 316.872 182.433   1
   3   2   4 310.839 237.264   5
  -3  -2  -5 22697.7 1412.28  11
   3   2   5 25531.8 1433.60   5
  -3  -2  -6 50060.6 2817.14  11
   3   2   6 52592.2 2814.35   5
  -3  -2  -7 99630.7 5107.44  11
   3   2   7 92695.8 5074.27   5
  -3  -2  -8 2293.99 380.793  11
   3   2   8 2194.47 394.454   5
  -3  -2  -9 383.188 324.658  11
   3   2   9 1028.60 329.415   5
  -3  -2 -10-237.662 358.640  11
   3   2  10-246.145 376.945   5
  -3  -2 -11 28344.4 1720.97  11
   3   2  11 26009.8 1666.80   5
  -3  -2 -12 1766.81 401.213  11
   3   2  12 1844.84 468.112   5
   3   3 -11 1183.19 407.669   6
   3   3 -11 785.829 325.199   4
   3   3 -11 1308.86 408.816   8
   3   3 -10 1571.67 318.971   4
   3   3 -10 1565.50 345.491   8
   3   3  -9 69.8672 291.996   4
   3   3  -9 579.294 371.810   8
   3   3  -8 7157.19 572.292   4
  -3  -3   8 5501.46 473.279  10
   3   3  -8 6769.43 620.023   8
   3   3  -7 10257.1 706.340   4
  -3  -3   7 8192.58 619.885  10
   3   3  -7 10903.1 774.868   8
  -3  -3   6 4377.97 392.997  10
   3   3  -6 5480.51 479.207   4
   3   3  -6 5379.02 529.579   8
   3   3  -5 12581.2 829.623   4
  -3  -3   5 12130.3 779.198  10
   3   3  -5 13073.8 871.721   8
   3   3  -5 12495.6 711.141   3
   3   3  -4 427.224 130.054   3
  -3  -3   4 235.348 175.293  10
   3   3  -4 380.130 252.406   4
   3   3  -4 485.911 272.210   8
  -3  -3   3 2908.14 290.120  10
   3   3  -3 2241.31 314.190   4
   3   3  -3 2856.94 365.944   8
  -3  -3   2 6.35851 171.163  10
   3   3  -2 629.354 210.771   4
   3   3  -2 242.636 229.587   8
   3   3  -2 202.462 150.571   2
   3   3  -1 21150.1 1203.86   4
  -3  -3   1 19617.2 1163.11  10
   3   3  -1 19974.2 1142.19   2
  -3  -3   0 9303.81 655.209  10
   3   3   0 10199.4 651.410   5
   3   3   0 10462.9 653.075   2
   3   3   1 2004.60 198.252   1
  -3  -3  -1 1618.52 202.604  11
  -3  -3  -1 1508.93 244.661  10
   3   3   1 1714.44 247.500   2
   3   3   1 1896.56 245.809   5
  -3  -3  -2 79737.4 4376.78  11
   3   3   2 84305.9 4344.62   1
   3   3   2 87656.6 4402.55   5
   3   3   2 85776.0 4416.99   2
  -3  -3  -3 53.4883 166.058  11
   3   3   3 57.5214 73.3722   9
   3   3   3 209.788 201.070   5
   3   3   3 356.023 146.785   1
  -3  -3  -4 1183.07 218.198  11
   3   3   4 1462.69 116.180   6
   3   3   4 1105.73 256.534   5
  -3  -3  -5-157.789 222.338  11
   3   3   5 114.218 238.449   5
  -3  -3  -6 1106.55 268.184  11
   3   3   6 1331.69 307.180   5
  -3  -3  -7 31272.5 1782.75  11
   3   3   7 29882.7 1767.46   5
  -3  -3  -8 14841.2 1030.47  11
   3   3   8 15814.2 1026.99   5
  -3  -3  -9 1625.08 336.885  11
   3   3   9 2138.57 397.802   5
  -3  -3 -10 81.4482 331.505  11
   3   3  10 450.247 340.435   5
  -3  -3 -11 32935.7 1831.44  11
   3   3  11 25939.3 1728.38   5
  -3  -3 -12-489.745 382.274  11
   3   3  12-190.349 404.463   5
   3   4 -11 6608.39 578.130   4
   3   4 -11 5282.39 600.142   8
   3   4 -10 2275.35 416.184   4
   3   4 -10 2989.29 486.971   8
   3   4  -9 1542.74 335.281   4
   3   4  -9 1941.39 391.641   8
  -3  -4   8 3056.34 359.619  10
   3   4  -8 3526.82 445.665   4
   3   4  -8 3687.98 456.441   8
  -3  -4   7 355.784 225.270  10
   3   4  -7 39.4570 326.400   4
   3   4  -7 413.328 319.875   8
  -3  -4   6 667.270 217.995  10
   3   4  -6 942.709 276.371   4
   3   4  -6 260.851 299.425   8
  -3  -4   5 6039.05 477.217  10
   3   4  -5 5783.15 508.182   4
   3   4  -5 5575.48 522.739   8
   3   4  -5 5685.91 398.099   3
   3   4  -4 7540.26 612.511   4
  -3  -4   4 7427.35 559.379  10
   3   4  -4 7882.07 639.225   8
   3   4  -4 8558.77 522.153   3
   3   4  -3 9928.68 663.311   3
   3   4  -3 11585.2 759.702   4
  -3  -4   3 11403.7 725.657  10
   3   4  -3 11532.6 788.192   8
   3   4  -2 35544.8 1958.58   4
  -3  -4   2 32905.1 1916.94  10
   3   4  -2 36344.4 1972.77   8
  -3  -4   1 3430.08 335.359  10
   3   4  -1 3562.16 368.780   4
   3   4  -1 2875.81 300.297   2
   3   4   0 1348.36 111.744  11
   3   4   0 874.673 203.273   2
  -3  -4   0 952.054 223.650  10
   3   4   0 1339.95 254.088   4
   3   4   0 979.050 189.803   5
  -3  -4  -1 6220.98 431.733  11
   3   4   1 7102.54 414.764   1
  -3  -4  -1 7062.32 524.547  10
   3   4   1 6606.10 475.037   5
   3   4   1 7514.49 522.878   2
  -3  -4  -2 10786.7 759.311  10
   3   4   2 10736.8 711.003   5
   3   4   2 11512.3 761.590   2
  -3  -4  -2 10962.8 690.943  11
   3   4   2 12735.1 659.323   1
  -3  -4  -3-15.7612 151.099  11
   3   4   3 237.622 213.142   2
   3   4   3 57.5159 180.113   5
  -3  -4  -4 5904.53 468.807  11
   3   4   4 6422.50 482.041   5
   3   4   4 6842.21 537.822   2
  -3  -4  -5 292.848 198.999  11
   3   4   5 488.594 250.143   2
   3   4   5 280.148 228.277   5
  -3  -4  -6 6874.27 520.299  11
   3   4   6 5426.23 493.942   5
  -3  -4  -7 10729.3 788.951  11
   3   4   7 11737.7 793.367   5
  -3  -4  -8 13768.4 895.910  11
   3   4   8 11080.8 832.556   5
  -3  -4  -9-18.2290 285.697  11
   3   4   9 126.366 309.435   5
  -3  -4 -10 1129.09 357.094  11
   3   4  10 1003.71 351.888   5
  -3  -4 -11 4150.13 507.325  11
   3   4  11 2972.80 478.532   5
  -3  -4 -12 6555.68 666.423  11
   3   4  12 6191.35 640.783   5
  -3  -4 -13 3489.01 509.470  11
   3   4  13 3704.25 537.361   5
   3   5 -10 9201.27 736.526   4
   3   5 -10 8698.10 771.410   8
   3   5  -9 28764.2 1698.55   4
  -3  -5   9 27640.8 1641.14  10
   3   5  -9 28154.1 1736.99   8
   3   5  -8 10443.1 803.656   4
  -3  -5   8 10467.9 745.249  10
   3   5  -8 9486.93 814.525   8
  -3  -5   7 7835.43 610.167  10
   3   5  -7 7705.67 660.919   4
   3   5  -7 7132.14 670.284   8
  -3  -5   6 109.108 239.499  10
   3   5  -6-60.7790 288.475   4
   3   5  -6 133.118 268.697   8
   3   5  -5 1288.73 204.917   3
  -3  -5   5 1257.56 267.392  10
   3   5  -5 1676.77 345.050   4
   3   5  -5 602.201 312.178   8
  -3  -5   4 4330.21 427.258  10
   3   5  -4 5651.43 491.245   4
   3   5  -4 4165.86 467.301   8
   3   5  -4 4963.31 380.961   3
   3   5  -3 18024.8 1096.57   3
   3   5  -3 19399.4 1183.92   4
  -3  -5   3 19134.2 1162.71  10
   3   5  -3 20721.5 1209.16   8
   3   5  -2 12533.1 795.489   4
  -3  -5   2 10079.2 736.222  10
   3   5  -2 10837.6 773.287   8
  -3  -5   1 3602.00 370.476  10
   3   5  -1 3581.41 345.869   2
   3   5  -1 4029.44 410.935   4
   3   5   0 907.532 89.6744   1
  -3  -5   0 1130.43 248.102  10
   3   5   0 1359.71 285.081   4
   3   5   0 994.744 163.562   5
   3   5   0 762.844 218.146   2
   3   5   1 153.334 205.111   2
  -3  -5  -1 57.7439 86.0087  11
  -3  -5  -1 167.680 203.736  10
   3   5   1 33.2846 50.8046   1
   3   5   1 18.9955 140.687   5
  -3  -5  -2 5984.14 391.234  11
  -3  -5  -2 4551.36 479.821  10
   3   5   2 6451.53 420.835   5
   3   5   2 6219.51 493.174   2
  -3  -5  -3 5003.12 374.662  11
  -3  -5  -3 5716.11 476.387  10
   3   5   3 5220.97 395.392   5
   3   5   3 5135.45 466.602   2
  -3  -5  -4 2018.96 244.897  11
   3   5   4 3063.99 366.858   2
   3   5   4 2325.67 266.845   5
  -3  -5  -5 29021.3 1654.52  11
   3   5   5 29142.6 1641.03   5
   3   5   5 30790.7 1724.79   2
  -3  -5  -6 10756.0 727.740  11
   3   5   6 11465.0 725.851   5
   3   5   6 9449.64 751.576   2
  -3  -5  -7 3632.54 369.367  11
   3   5   7 2618.08 368.537   2
   3   5   7 2823.41 349.463   5
  -3  -5  -8 9333.68 691.443  11
   3   5   8 8465.82 642.950   5
   3   5   8 7961.08 691.854   2
  -3  -5  -9 1411.08 328.786  11
   3   5   9 1710.50 348.526   5
   3   5   9 2440.54 411.044   2
  -3  -5 -10 226.023 324.698  11
   3   5  10 116.090 302.437   5
  -3  -5 -11-83.4224 344.114  11
   3   5  11 448.827 336.471   5
  -3  -5 -12 3964.71 522.106  11
   3   5  12 6099.39 572.398   5
  -3  -5 -13 269.697 391.111  11
   3   5  13 675.022 376.375   5
  -3  -6   9 3776.23 449.375  10
   3   6  -9 4854.82 519.063   4
   3   6  -9 3224.88 477.819   8
  -3  -6   8 5424.20 526.467  10
   3   6  -8 5370.70 576.890   4
   3   6  -8 5388.85 580.229   8
  -3  -6   7 7403.17 609.919  10
   3   6  -7 6387.60 649.020   4
   3   6  -7 7465.50 686.339   8
   3   6  -6 14385.3 967.965   4
  -3  -6   6 12896.7 901.634  10
   3   6  -6 12171.0 926.685   8
   3   6  -5 48.2395 170.712   3
  -3  -6   5 269.330 270.846  10
   3   6  -5 325.189 336.466   4
   3   6  -5 47.5206 327.243   8
   3   6  -4 285.971 187.783   3
  -3  -6   4-3.68859 263.901  10
   3   6  -4 228.394 310.202   4
   3   6  -4 621.109 289.551   8
   3   6  -3 567.765 200.765   3
  -3  -6   3 593.201 265.645  10
   3   6  -3 429.004 301.516   4
   3   6  -3 507.596 251.560   8
  -3  -6   2 1098.89 279.248  10
   3   6  -2 617.460 220.624   3
   3   6  -2 1057.77 279.190   4
   3   6  -1 8308.92 655.219   4
  -3  -6   1 8427.52 628.888  10
   3   6  -1 7848.68 494.278   5
  -3  -6   0 5006.22 451.938  10
   3   6   0 5944.98 458.155   2
   3   6   0 4614.01 328.880   5
   3   6   0 4469.21 470.772   4
   3   6   1 25971.5 1488.66   4
  -3  -6  -1 24366.3 1467.34  10
   3   6   1 24573.2 1339.30   5
   3   6   1 25599.2 1452.58   2
  -3  -6  -2 14620.8 884.318  11
  -3  -6  -2 18021.5 1055.08  10
   3   6   2 17782.7 917.932   5
   3   6   2 17548.1 1035.23   2
  -3  -6  -3 15394.0 911.916  11
  -3  -6  -3 15175.5 1034.15  10
   3   6   3 17117.2 927.302   5
   3   6   3 17966.3 1055.50   2
  -3  -6  -4 6267.20 463.817  11
  -3  -6  -4 7755.53 603.619  10
   3   6   4 7147.52 475.680   5
   3   6   4 7772.06 596.702   2
  -3  -6  -5 0.63777 170.652  11
   3   6   5-31.3450 244.477   2
   3   6   5 77.8302 191.339   5
  -3  -6  -6 10844.9 685.961  11
   3   6   6 9290.26 648.274   5
   3   6   6 9506.63 749.877   2
  -3  -6  -7 840.721 225.630  11
   3   6   7 473.325 267.350   2
   3   6   7 628.438 233.613   5
  -3  -6  -8 5529.67 497.904  11
   3   6   8 5559.22 554.631   2
   3   6   8 5084.69 471.035   5
  -3  -6  -9 33144.5 1835.81  11
   3   6   9 30226.6 1764.96   5
   3   6   9 29888.1 1845.04   2
  -3  -6 -10 687.235 313.883  11
   3   6  10 580.710 319.316   2
   3   6  10 1074.62 309.494   5
  -3  -6 -11 521.657 313.153  11
   3   6  11 495.821 383.125   2
   3   6  11 490.751 321.959   5
  -3  -6 -12-203.366 366.060  11
   3   6  12 123.235 360.698   2
   3   6  12 355.520 352.253   5
  -3  -6 -13 2380.23 436.437  11
   3   6  13 2159.95 408.075   2
   3   6  13 2264.30 390.277   5
  -3  -7   8 249.859 340.531  10
   3   7  -8 48.1826 416.369   4
   3   7  -8 92.2268 356.802   8
   3   7  -7 41420.6 2434.85   4
  -3  -7   7 43966.1 2421.53  10
   3   7  -7 41869.4 2442.34   8
   3   7  -6 11707.1 883.690   4
  -3  -7   6 11605.5 844.208  10
   3   7  -6 10193.3 843.668   8
   3   7  -5 17.5142 212.226   3
  -3  -7   5 146.420 289.120  10
   3   7  -5 121.284 374.192   4
   3   7  -5-189.981 294.600   8
   3   7  -4 1772.33 275.821   3
  -3  -7   4 1731.59 329.856  10
   3   7  -4 2064.11 403.119   4
   3   7  -4 2618.73 385.399   8
   3   7  -3 123.752 224.036   3
  -3  -7   3-77.7365 258.560  10
   3   7  -3 207.880 333.689   4
   3   7  -3 93.4763 313.280   8
  -3  -7   2 225.548 266.180  10
   3   7  -2 506.897 237.992   3
   3   7  -2 28.9389 317.540   4
   3   7  -1 26251.5 1472.31   3
   3   7  -1 27211.7 1539.23   4
  -3  -7   1 22435.5 1489.96  10
   3   7   0 65292.1 3526.40   4
  -3  -7   0 64592.8 3513.80  10
   3   7   1 30464.9 1800.73   4
  -3  -7  -1 31435.4 1795.80  10
   3   7   1 30705.5 1767.43   2
   3   7   2 8199.47 686.526   4
  -3  -7  -2 8237.88 671.951  10
   3   7   2 10015.8 683.970   2
   3   7   3 1265.53 317.267   2
  -3  -7  -3 777.081 286.265  10
  -3  -7  -4 57212.0 3167.02  11
  -3  -7  -4 62844.6 3331.51  10
   3   7   4 60291.9 3151.04   5
  -3  -7  -5 3695.47 338.390  11
   3   7   5 4275.33 467.432   2
   3   7   5 4255.66 333.569   5
  -3  -7  -5 5143.55 493.407  10
  -3  -7  -6 26746.9 1593.86  11
   3   7   6 29401.4 1556.29   5
   3   7   6 29434.7 1708.50   2
  -3  -7  -7 10030.7 689.909  11
   3   7   7 9330.11 637.264   5
   3   7   7 10324.9 776.487   2
  -3  -7  -8 4537.46 465.611  11
   3   7   8 5641.11 541.889   2
   3   7   8 5468.60 441.400   5
  -3  -7  -9 411.214 285.309  11
   3   7   9 359.925 357.031   2
   3   7   9 412.898 256.519   5
  -3  -7 -10 10811.7 791.721  11
   3   7  10 10006.6 726.676   5
   3   7  10 10932.3 844.597   2
  -3  -7 -11 128.782 309.968  11
   3   7  11-149.981 367.532   2
   3   7  11 32.5049 289.161   5
  -3  -7 -12 356.515 336.583  11
   3   7  12 337.294 341.507   2
   3   7  12 818.969 332.416   5
  -3  -8   7 129.826 340.975  10
   3   8  -7-88.7302 418.290   4
   3   8  -7 103.885 363.331   8
  -3  -8   6 74.8588 331.989  10
   3   8  -6 286.524 377.781   4
   3   8  -6 25.5632 376.046   8
   3   8  -5 21779.2 1405.78   4
  -3  -8   5 21803.3 1379.67  10
   3   8  -5 21128.3 1380.24   8
   3   8  -5 21978.0 1284.77   3
   3   8  -4 3627.40 377.468   3
  -3  -8   4 3549.98 454.821  10
   3   8  -4 3554.16 467.309   4
   3   8  -4 3781.96 463.863   8
   3   8  -3 866.948 252.153   3
  -3  -8   3 608.868 317.352  10
   3   8  -3 1196.21 346.071   4
   3   8  -3 1058.55 346.511   8
   3   8  -2-13.3794 268.955   3
  -3  -8   2 160.450 305.675  10
   3   8  -2 14.2380 349.431   4
  -3  -8   1 1242.23 321.393  10
   3   8  -1 1341.93 284.347   3
   3   8  -1 1613.43 355.552   4
   3   8   0 13827.6 968.953   4
  -3  -8   0 13657.9 945.431  10
   3   8   1 31445.5 1820.44   4
  -3  -8  -1 30161.9 1812.03  10
   3   8   2 14047.4 1007.48   4
  -3  -8  -2 14929.1 1008.94  10
   3   8   2 16419.9 1017.53   2
   3   8   3 33099.1 1897.63   4
  -3  -8  -3 31325.0 1881.09  10
   3   8   3 32438.0 1876.07   2
  -3  -8  -4 86604.3 4808.95  10
   3   8   4 93861.5 4816.89   2
   3   8   5 1392.44 328.526   2
  -3  -8  -5 1247.52 304.432  10
   3   8   6 169.607 296.695   2
  -3  -8  -6 250.134 172.981  11
  -3  -8  -6 242.353 316.392  10
  -3  -8  -7 43.0114 198.720  11
   3   8   7-155.746 349.567   2
  -3  -8  -8 2459.65 321.964  11
   3   8   8 2750.64 433.703   2
  -3  -8  -9 1565.27 297.521  11
   3   8   9 1530.84 370.777   2
  -3  -8 -10-37.7799 288.456  11
   3   8  10-221.115 378.156   2
  -3  -8 -11 2426.77 390.135  11
   3   8  11 1938.84 436.110   2
  -3  -8 -12 6371.79 588.400  11
   3   8  12 5127.31 596.008   2
  -3  -9   6 404.368 378.413  10
   3   9  -6-61.3982 406.382   4
   3   9  -6 5.74931 367.011   8
   3   9  -5 6394.50 521.964   3
  -3  -9   5 5704.17 605.531  10
   3   9  -5 5678.73 618.215   4
   3   9  -5 6928.56 600.299   8
   3   9  -4 209.140 267.981   3
  -3  -9   4 691.709 353.019  10
   3   9  -4-228.678 394.970   4
   3   9  -4-123.664 352.996   8
   3   9  -3 251.747 255.131   3
  -3  -9   3 336.766 309.274  10
   3   9  -3 55.0662 338.144   4
   3   9  -3 99.5947 304.663   8
   3   9  -2 19422.1 1312.51   4
  -3  -9   2 21076.6 1314.21  10
   3   9  -2 19353.3 1297.31   8
   3   9  -2 21066.1 1257.49   3
   3   9  -1 12422.5 898.291   4
  -3  -9   1 11966.0 903.020  10
   3   9  -1 12226.5 854.906   3
   3   9   0 13835.4 976.846   3
   3   9   0 15932.7 1051.52   4
  -3  -9   0 14532.2 1010.33  10
   3   9   1 21792.1 1340.28   4
  -3  -9  -1 20334.4 1327.64  10
   3   9   2 9501.31 742.377   4
  -3  -9  -2 8402.96 703.920  10
   3   9   3 17696.4 1187.68   4
  -3  -9  -3 18521.6 1200.85  10
   3   9   3 18909.0 1189.88   2
   3   9   4 10615.5 758.722   4
  -3  -9  -4 8303.65 726.738  10
   3   9   4 8672.06 718.210   2
  -3  -9  -5 12.6032 293.117  10
   3   9   5 330.053 342.814   2
  -3  -9  -6 19257.2 1316.29  10
   3   9   6 21883.5 1337.92   2
   3   9   7 201.732 302.514   2
   3   9   8 1107.50 332.792   2
  -3  -9  -9 4278.43 442.751  11
   3   9   9 4944.39 527.216   2
  -3  -9 -10 10515.1 768.524  11
   3   9  10 11234.1 889.509   2
  -3  -9 -11 842.508 306.873  11
   3   9  11 643.498 381.756   2
  -3  -9 -12 238.483 339.300  11
   3   9  12-100.310 389.946   2
   3  10  -5 6826.45 534.290   3
  -3 -10   5 6108.87 605.116  10
   3  10  -5 6221.37 633.518   4
   3  10  -5 5361.68 587.887   8
   3  10  -4 8677.85 671.275   3
  -3 -10   4 8108.33 736.384  10
   3  10  -4 9323.92 779.201   4
   3  10  -4 9687.29 743.166   8
   3  10  -3 1569.42 306.787   3
  -3 -10   3 1948.28 399.241  10
   3  10  -3 1891.79 398.334   4
   3  10  -3 1933.17 386.625   8
   3  10  -2 608.951 289.638   3
  -3 -10   2 548.150 318.260  10
   3  10  -2 603.992 373.363   4
   3  10  -2 843.920 316.229   8
   3  10  -1 908.578 311.689   3
  -3 -10   1 925.823 314.504  10
   3  10  -1 1333.16 387.219   4
   3  10   0 1295.62 301.770   3
  -3 -10   0 1691.94 359.176  10
   3  10   0 1667.50 370.463   4
   3  10   1 10840.0 820.305   3
   3  10   1 11147.4 848.935   4
  -3 -10  -1 11093.6 854.314  10
  -3 -10  -2 4165.67 515.097  10
   3  10   2 5321.56 551.527   4
  -3 -10  -3-12.0786 329.040  10
   3  10   3 200.805 345.114   4
  -3 -10  -4-182.414 333.709  10
   3  10   4-127.428 331.336   4
   3  10   5 8222.02 715.197   4
  -3 -10  -5 8093.63 701.980  10
   3  10   5 8797.88 709.683   2
  -3 -10  -6 167.659 323.404  10
   3  10   6 324.926 291.046   4
   3  10   6 115.575 306.971   2
  -3 -10  -7 636.920 367.769  10
   3  10   7 578.945 360.909   2
   3  10   8 17833.7 1209.02   2
   3  10   9 3819.49 489.201   2
   3  10  10 375.990 404.596   2
   3  10  11 3342.39 478.353   2
   3  11  -3 1909.57 333.261   3
  -3 -11   3 2471.45 434.461  10
   3  11  -3 2587.07 454.140   4
   3  11  -3 1755.54 391.805   8
   3  11  -2-107.570 322.776   3
  -3 -11   2 56.4783 367.710  10
   3  11  -2-18.8377 380.258   4
   3  11  -2-12.5991 323.212   8
   3  11  -1 13393.2 954.467   4
  -3 -11   1 11234.0 914.672  10
   3  11  -1 12754.5 903.161   3
   3  11   0 193.291 317.478   3
  -3 -11   0-2.79251 329.585  10
   3  11   0-62.2078 355.689   4
   3  11   1 2609.95 437.119   3
  -3 -11  -1 3459.92 460.980  10
   3  11   1 2865.31 434.461   4
  -3 -11  -2 481.364 360.158  10
   3  11   2 947.754 367.602   3
   3  11   2 576.884 344.667   4
  -3 -11  -3 1879.47 390.790  10
   3  11   3 814.650 368.600   3
   3  11   3 1466.47 338.797   4
   3  11   4 12986.7 983.348   4
  -3 -11  -4 16022.1 1064.20  10
  -3 -11  -5 4250.54 516.495  10
   3  11   5 4365.85 523.024   4
  -3 -11  -6 953.879 376.886  10
   3  11   6 897.662 334.749   2
   3  11   6 759.687 337.473   4
  -3 -11  -7 1256.63 400.171  10
   3  11   7 1910.28 375.999   4
   3  11   7 1573.27 401.559   2
   3  11   8 9645.84 795.528   2
   3  11   9-71.8664 336.684   2
   3  11  10 2693.97 476.634   2
   3  12  -1 3013.78 438.114   3
  -3 -12   1 2858.48 473.520  10
   3  12  -1 2715.87 451.586   4
   3  12   0 3076.42 468.909   3
  -3 -12   0 3635.17 492.157  10
   3  12   0 4033.34 513.527   4
   3  12   1-88.3792 383.763   3
  -3 -12  -1-4.52990 356.991  10
   3  12   1-99.2974 392.913   4
   3  12   2 3680.29 493.010   3
  -3 -12  -2 3628.30 470.321  10
   3  12   2 2215.77 409.181   4
  -3 -12  -3 1716.64 394.926  10
   3  12   3 968.443 331.797   3
   3  12   3 1026.02 358.491   4
  -3 -12  -4 1935.26 400.364  10
   3  12   4 1836.79 390.119   3
   3  12   4 1161.54 384.997   4
  -3 -12  -5 1775.14 372.620  10
   3  12   5 2317.62 382.666   4
   3  12   6 22784.6 1423.39   4
  -3 -12  -6 21662.8 1447.39  10
  -3 -12  -7 64.1505 362.969  10
   3  12   7-61.8686 342.403   4
  -3 -12  -8 225.338 347.701  10
   3  12   8 791.332 380.983   2
   3  12   8 105.856 377.440   4
   3  13   3 825.645 380.570   3
   3  13   3 13.5408 401.086   4
  -3 -13  -4 276.439 415.212  10
   3  13   4 126.745 346.600   3
   3  13   4 181.443 351.080   4
  -3 -13  -5 9030.51 766.368  10
   3  13   5 7117.49 694.358   3
   3  13   5 7766.50 679.152   4
   4  -7  -6 147.028 301.678   6
  -4   7   6-34.6983 323.917   9
   4  -7  -5 668.611 303.306   6
  -4   7   5-95.6938 325.454   9
   4  -7  -5-241.346 439.256   5
   4  -7  -4 430.453 296.037   6
   4  -7  -4 869.557 376.366   5
   4  -7  -3 252.459 352.547   5
   4  -7  -2 4079.79 531.598   5
   4  -7  -1 155.438 358.718   5
   4  -7  -1 701.898 393.641   1
   4  -7   0 203.395 365.712   1
   4  -7   0-34.8074 380.239   5
   4  -6  -7 6666.90 586.641   6
  -4   6   7 5472.04 584.934   9
   4  -6  -6 66.2268 330.356   6
  -4   6   6-73.3099 313.742   9
   4  -6  -5 6545.36 577.393   6
  -4   6   5 6626.60 598.276   9
   4  -6  -4 327.115 275.635   6
  -4   6   4 964.616 295.597   9
   4  -6  -4 678.814 397.591   5
   4  -6  -3 3852.60 384.335   6
   4  -6  -3 3284.69 515.689   5
   4  -6  -2 1426.75 420.073   5
   4  -6  -1 477.363 356.344   1
   4  -6  -1 631.442 379.865   5
   4  -6   0 86.1739 353.534   1
   4  -6   0-141.602 357.050   5
   4  -6   1 1677.90 412.610   1
   4  -6   1 2053.28 419.887   5
   4  -6   2 936.989 392.706   1
   4  -6   2 771.950 421.704   5
   4  -5  -8 2491.11 421.193   6
  -4   5   8 3248.57 467.849   9
   4  -5  -7-258.145 343.166   6
  -4   5   7-402.682 314.187   9
   4  -5  -6 343.710 300.805   6
  -4   5   6-116.654 318.892   9
   4  -5  -5-86.1949 296.087   6
  -4   5   5-107.902 301.341   9
   4  -5  -4 5358.07 485.002   6
  -4   5   4 4483.06 466.502   9
   4  -5  -4 4802.90 595.830   5
   4  -5  -3 13345.0 816.561   6
  -4   5   3 11150.2 804.606   9
   4  -5  -3 11673.9 942.472   5
   4  -5  -2 4532.75 560.462   5
   4  -5  -1 199.652 376.409   5
   4  -5   0 1205.20 373.815   1
   4  -5   0 2727.48 408.162   5
   4  -5   1 1233.03 334.914   1
   4  -5   1 1465.45 411.773   5
   4  -5   2 5216.32 588.053   1
   4  -5   2 5622.35 584.644   5
  -4   5  -3 7659.06 701.336  11
   4  -5   3 6930.19 662.271   1
   4  -5   3 6992.49 705.558   5
  -4   5  -4 509.821 405.360  11
   4  -5   4 101.480 446.964   5
   4  -5   4 458.583 401.974   1
   4  -4  -9 844.267 402.957   6
  -4   4   9 2218.89 392.417   9
   4  -4  -9 739.897 330.775   8
  -4   4   9 2937.72 412.904   7
   4  -4  -8 3617.97 514.466   6
  -4   4   8 3636.26 507.524   9
   4  -4  -8 4316.16 445.730   8
  -4   4   8 4827.57 488.160   7
   4  -4  -7 109.186 307.992   6
  -4   4   7-116.007 341.932   9
   4  -4  -7 70.2339 254.879   8
  -4   4   7 373.874 270.031   7
   4  -4  -6 152.309 269.277   6
  -4   4   6 394.560 286.765   9
   4  -4  -5 4250.27 449.819   6
  -4   4   5 3671.32 441.877   9
   4  -4  -4 8174.82 626.215   6
  -4   4   4 7812.60 633.948   9
   4  -4  -3 11982.7 768.347   6
  -4   4   3 10417.1 762.863   9
   4  -4  -3 10996.5 884.802   5
   4  -4  -2 596.975 218.257   6
   4  -4  -2 335.695 379.761   5
   4  -4  -1 1432.71 349.176   5
   4  -4   0 4550.12 499.820   1
   4  -4   0 4768.27 559.561   5
   4  -4   1 2256.89 392.202   1
   4  -4   1 2147.69 386.440   5
  -4   4  -2 2143.32 391.641  11
   4  -4   2 1467.71 363.266   1
   4  -4   2 797.935 401.349   5
  -4   4  -3 877.975 375.770  11
   4  -4   3 1061.09 335.681   1
   4  -4   3 667.377 345.980   5
   4  -4   4 4192.56 514.767   1
  -4   4  -4 3546.04 473.586  11
   4  -4   4 3895.40 542.133   5
  -4   4  -5 70.7050 410.851  11
   4  -4   5 113.399 337.354   1
   4  -4   5-250.002 405.646   5
   4  -3  -9 8403.14 736.916   6
  -4   3   9 7957.22 737.516   9
   4  -3  -9 7419.31 658.758   8
  -4   3   9 8246.02 688.780   7
   4  -3  -8 68999.3 3664.60   6
  -4   3   8 63679.2 3655.11   9
   4  -3  -8 63996.7 3577.26   8
  -4   3   8 69859.6 3627.69   7
   4  -3  -7 119.978 347.681   6
  -4   3   7 176.551 332.694   9
   4  -3  -7 182.799 277.765   8
  -4   3   7-28.1186 285.656   7
   4  -3  -6 1097.96 281.784   6
  -4   3   6 731.702 314.538   9
   4  -3  -6 1044.43 264.449   8
  -4   3   6 643.887 261.265   7
   4  -3  -5-3.19405 284.033   6
  -4   3   5-31.7331 280.592   9
   4  -3  -5-40.9564 230.469   8
   4  -3  -4-58.6805 249.215   6
  -4   3   4 490.304 264.657   9
   4  -3  -4 336.015 203.530   8
   4  -3  -3 3588.62 379.718   6
  -4   3   3 3677.70 388.859   9
   4  -3  -3 4070.42 514.125   5
   4  -3  -2 1529.61 245.679   6
  -4   3   2 1162.35 229.005   9
   4  -3  -2 1642.56 370.785   5
   4  -3  -1 15998.1 1121.96   5
   4  -3   0 2936.97 398.894   1
   4  -3   0 2196.22 398.120   5
   4  -3   1-433.393 301.469   1
   4  -3   1-136.869 365.180   5
  -4   3  -2 1861.29 377.672  11
   4  -3   2 2354.67 442.728   5
   4  -3   2 2371.60 384.967   1
  -4   3  -3 573.156 367.953  11
   4  -3   3 1270.96 360.069   1
   4  -3   3 966.210 340.951   5
   4  -3   4 416.314 349.075   1
  -4   3  -4 278.629 361.461  11
   4  -3   4 205.256 403.402   5
  -4   3  -5-30.0522 368.920  11
   4  -3   5-206.964 319.048   1
   4  -3   5 162.435 347.977   5
  -4   3  -6 515.230 361.363  11
   4  -3   6 492.062 440.963   5
   4  -2 -10 410.213 402.497   6
  -4   2  10 602.026 383.752   9
   4  -2 -10 809.343 350.826   8
  -4   2  10 292.025 352.370   7
   4  -2  -9 1369.25 387.955   6
  -4   2   9 1112.93 381.646   9
   4  -2  -9 2370.27 403.753   8
  -4   2   9 1457.73 367.709   7
   4  -2  -8 1589.06 365.577   6
  -4   2   8 1840.31 421.736   9
   4  -2  -8 1558.99 349.763   8
  -4   2   8 1779.80 345.177   7
   4  -2  -7 5828.53 551.438   6
  -4   2   7 6376.67 577.495   9
   4  -2  -7 5215.79 508.098   8
  -4   2   7 5042.66 532.783   7
   4  -2  -6 26107.2 1689.66   6
  -4   2   6 30251.2 1735.77   9
   4  -2  -6 29640.6 1674.14   8
  -4   2   6 29268.9 1681.28   7
   4  -2  -5 13791.1 945.961   6
  -4   2   5 12692.2 937.077   9
   4  -2  -5 15208.5 923.562   8
  -4   2   5 14609.6 911.203   7
   4  -2  -4 473.100 251.557   6
  -4   2   4 804.890 270.971   9
   4  -2  -4 1303.80 247.041   8
   4  -2  -3 431.722 219.450   6
  -4   2   3 225.348 231.332   9
   4  -2  -3 236.483 183.045   8
   4  -2  -2 35.1080 208.905   6
  -4   2   2 98.1852 191.433   9
   4  -2  -2-36.7917 182.286   8
   4  -2  -2-160.766 324.711   5
   4  -2  -1 3871.02 349.199   6
   4  -2  -1 4684.76 488.413   5
   4  -2   0 1910.55 385.963   5
   4  -2   1 126.157 280.359   1
  -4   2  -1 158.662 325.487  11
   4  -2   1 399.682 350.708   5
  -4   2  -2 8296.85 707.357  11
   4  -2   2 8367.72 651.027   1
   4  -2   2 6973.14 681.990   5
  -4   2  -3 16180.8 1134.81  11
   4  -2   3 17640.4 1122.39   1
   4  -2   3 16457.7 1155.30   5
   4  -2   4 772.901 335.928   1
  -4   2  -4 1628.68 374.068  11
   4  -2   4 401.309 358.328   5
  -4   2  -5 5269.92 534.207  11
   4  -2   5 4405.93 487.175   1
   4  -2   5 3681.77 557.202   5
  -4   2  -6-175.415 399.184  11
   4  -2   6-110.070 366.744   5
  -4   2  -7 214.856 398.465  11
   4  -2   7-652.699 421.609   5
   4  -1 -10-256.740 364.723   6
  -4   1  10-90.8778 387.881   9
   4  -1 -10-296.656 393.660   8
  -4   1  10 116.202 361.194   7
   4  -1  -9 1728.03 361.525   6
  -4   1   9 2246.45 386.886   9
   4  -1  -9 2232.59 380.165   8
  -4   1   9 2984.28 405.410   7
   4  -1  -8 8554.14 743.569   6
  -4   1   8 10309.8 794.834   9
   4  -1  -8 9714.31 754.467   8
  -4   1   8 9364.64 761.105   7
   4  -1  -7 191.610 337.625   6
  -4   1   7-32.4122 335.324   9
   4  -1  -7-23.3263 301.958   8
  -4   1   7 199.270 292.186   7
   4  -1  -6 30077.3 1691.96   6
  -4   1   6 26331.2 1672.99   9
   4  -1  -6 27751.6 1644.76   8
   4  -1  -5 2193.65 363.879   6
  -4   1   5 1780.28 332.258   9
   4  -1  -5 2160.02 326.325   8
   4  -1  -4 12.1878 256.814   6
  -4   1   4 146.278 263.095   9
   4  -1  -4 60.0274 235.919   8
   4  -1  -3 271.074 239.466   6
  -4   1   3 312.787 224.419   9
   4  -1  -3 643.697 176.160   4
   4  -1  -3 406.916 207.112   8
   4  -1  -2 229.957 202.545   6
  -4   1   2 5.49607 197.261   9
   4  -1  -2-38.9371 202.586   8
   4  -1  -2 96.1320 284.762   5
   4  -1  -1-20.2643 184.418   6
  -4   1   1 8.35679 173.341   9
   4  -1  -1 212.016 168.265   8
   4  -1  -1 137.412 313.627   5
   4  -1   0 1764.46 230.277   8
   4  -1   0 1640.75 357.616   5
  -4   1  -1 19845.5 1298.71  11
   4  -1   1 20635.4 1282.52   1
   4  -1   1 22182.3 1349.85   5
  -4   1  -2 12232.4 923.010  11
   4  -1   2 12977.6 900.735   1
   4  -1   2 14830.6 983.513   5
   4  -1   3 12723.8 895.485   1
  -4   1  -3 12509.7 917.944  11
   4  -1   3 13227.0 952.999   5
  -4   1  -4 13248.5 1019.93  11
   4  -1   4 14836.2 1058.11   5
   4  -1   4 15826.3 1007.84   1
  -4   1  -5 37703.3 2246.59  11
   4  -1   5 37971.6 2248.39   5
   4  -1   5 39173.4 2197.90   1
  -4   1  -6 477.736 331.803  11
   4  -1   6 666.915 390.318   5
  -4   1  -7 44.0049 363.339  11
   4  -1   7-247.844 369.235   5
  -4   1  -8 6113.41 672.259  11
   4  -1   8 7149.76 710.883   5
   4   0 -10 1375.93 350.480   6
  -4   0  10 1737.74 408.587   9
   4   0 -10 1388.27 386.999   8
   4   0  -9 2082.80 406.663   6
  -4   0   9 1482.95 384.496   9
   4   0  -9 2422.00 409.874   8
   4   0  -8-74.1316 326.983   6
  -4   0   8 37.9652 354.197   9
   4   0  -8-82.8403 330.217   8
   4   0  -7 483.666 308.525   6
  -4   0   7 747.656 337.906   9
   4   0  -7 983.648 299.516   8
   4   0  -6 1506.26 336.880   6
  -4   0   6 1569.34 329.471   9
   4   0  -6 1367.75 291.546   8
   4   0  -5 17333.8 1071.32   6
  -4   0   5 15572.3 1059.73   9
   4   0  -5 15713.1 1042.97   8
   4   0  -4 8498.46 649.502   6
   4   0  -4 8756.69 580.838   4
  -4   0   4 9041.81 665.232   9
   4   0  -4 7256.31 619.001   8
   4   0  -3 984.973 249.283   6
  -4   0   3 883.729 248.130   9
   4   0  -3 1702.14 239.566   4
   4   0  -3 1146.48 269.007   8
   4   0  -2 5966.83 457.905   4
   4   0  -2 5030.83 442.758   6
  -4   0   2 5505.05 456.114   9
   4   0  -2 5677.72 464.722   8
   4   0  -2 5256.53 521.858   5
   4   0  -1 761.587 187.358   6
  -4   0   1 384.018 192.501   9
   4   0  -1 607.539 203.105   8
   4   0  -1 620.801 267.672   5
   4   0   0 2617.94 256.909   6
   4   0   0 2826.57 294.330   8
   4   0   0 3380.27 396.613   5
  -4   0  -1 718.471 266.638  11
   4   0   1 1125.59 260.762   1
   4   0   1 669.156 314.528   5
   4   0   1 756.127 181.112   8
  -4   0  -2 175.612 257.953  11
   4   0   2 103.547 324.036   5
   4   0   2-17.0855 165.048   8
   4   0   2 273.082 253.170   1
  -4   0  -3 5813.61 557.840  11
   4   0   3 5622.65 511.549   1
   4   0   3 6091.12 590.327   5
  -4   0  -4 17703.8 1220.50  11
   4   0   4 19912.5 1268.34   5
   4   0   4 19264.1 1189.46   1
  -4   0  -5 660.561 348.016  11
   4   0   5 559.372 294.811   1
   4   0   5 936.389 379.257   5
  -4   0  -6 1481.19 345.636  11
   4   0   6 1018.70 352.170   5
  -4   0  -7-102.223 357.693  11
   4   0   7-9.78101 404.997   5
  -4   0  -8 3960.44 490.736  11
   4   0   8 3291.90 533.062   5
  -4   0  -9 6134.45 654.815  11
   4   0   9 6037.12 654.893   5
   4   1  -9 1913.31 385.507   6
   4   1  -9 1748.23 375.867   8
   4   1  -8-59.2949 350.385   6
  -4  -1   8-26.1144 324.591   9
   4   1  -8-3.91750 325.000   8
  -4  -1   7-31.7779 310.867   9
   4   1  -7-9.67294 324.072   8
   4   1  -6 3772.63 435.452   6
   4   1  -6 2229.20 303.710   4
  -4  -1   6 2609.06 396.779   9
   4   1  -6 2934.88 417.761   8
   4   1  -5 30.8030 290.207   6
   4   1  -5 70.7272 217.742   4
  -4  -1   5-371.686 296.230   9
   4   1  -5 214.992 270.925   8
   4   1  -4 2254.25 336.981   6
   4   1  -4 3024.74 326.233   4
  -4  -1   4 2692.99 348.840   9
   4   1  -4 2506.02 352.916   8
   4   1  -3 3795.67 373.736   6
  -4  -1   3 2720.34 356.459   9
   4   1  -3 3004.87 346.586   4
   4   1  -3 3605.94 393.967   8
   4   1  -2 10330.9 701.912   6
   4   1  -2 9865.07 704.357   4
   4   1  -2 12113.2 795.208   5
   4   1  -2 9681.83 724.191   8
   4   1  -1 7040.58 532.404   6
   4   1  -1 8434.56 641.796   5
   4   1  -1 8405.99 587.253   8
   4   1  -1 7504.43 530.228   2
   4   1   0 412.202 158.257   6
   4   1   0 194.633 200.330   2
   4   1   0 352.026 201.726   8
   4   1   0 486.992 257.057   5
  -4  -1  -1 1101.91 238.588  11
   4   1   1 1019.61 282.239   5
   4   1   1 793.268 198.277   8
   4   1   1 1507.01 247.143   1
  -4  -1  -2 1101.73 260.948  11
   4   1   2 1154.45 251.066   1
   4   1   2 1152.35 306.362   5
   4   1   2 1083.55 207.724   8
   4   1   3 22529.2 1300.77   1
  -4  -1  -3 20422.4 1330.52  11
   4   1   3 22281.5 1359.28   5
  -4  -1  -4 37219.4 2154.82  11
   4   1   4 38334.3 2167.33   5
   4   1   4 37076.0 2091.74   1
  -4  -1  -5 78541.8 4056.52  11
   4   1   5 71942.8 4032.73   5
   4   1   5 73717.3 3971.77   1
  -4  -1  -6 8234.65 688.664  11
   4   1   6 7411.06 684.867   5
  -4  -1  -7 341.493 345.457  11
   4   1   7 334.602 341.468   5
  -4  -1  -8 325.902 392.463  11
   4   1   8 981.838 406.326   5
  -4  -1  -9 10872.6 828.510  11
   4   1   9 8416.23 823.021   5
   4   2  -9 3619.45 459.022   6
   4   2  -9 3071.94 480.305   8
   4   2  -8 949.131 350.796   6
   4   2  -8 688.233 354.876   8
   4   2  -7 1684.97 369.658   6
   4   2  -7 1293.01 274.653   4
   4   2  -7 1074.17 305.002   8
   4   2  -6 1428.19 316.434   6
   4   2  -6 2030.27 291.854   4
   4   2  -6 1715.41 365.594   8
   4   2  -5 1368.28 295.699   6
   4   2  -5 1404.65 273.685   4
   4   2  -5 1351.85 309.435   8
   4   2  -4 166.062 265.104   6
   4   2  -4 314.300 249.267   4
   4   2  -4 706.983 281.077   8
   4   2  -3 2230.41 317.609   6
   4   2  -3 2145.01 311.201   4
   4   2  -3 2554.47 351.874   8
   4   2  -2 950.192 216.592   6
   4   2  -2 683.051 228.538   4
   4   2  -2 577.109 242.858   8
   4   2  -2 521.120 253.761   5
   4   2  -1-175.200 184.825   2
   4   2  -1 37.4657 188.914   6
   4   2  -1-39.2883 235.529   4
   4   2  -1 0.86934 237.821   8
   4   2  -1-58.7095 264.359   5
   4   2   0 27980.7 1590.20   6
   4   2   0 30192.2 1691.62   5
   4   2   0 29066.0 1661.37   8
   4   2   0 29080.1 1627.01   2
  -4  -2  -1 163.974 225.272  11
   4   2   1 602.251 185.179   1
   4   2   1 265.275 225.280   2
   4   2   1 279.709 261.157   5
   4   2   1 120.657 218.478   8
  -4  -2  -2 806.260 230.483  11
   4   2   2 428.893 186.428   1
   4   2   2 639.699 251.552   5
   4   2   3 1075.89 210.801   1
  -4  -2  -3 546.453 245.645  11
   4   2   3 219.274 271.784   5
  -4  -2  -4 3760.07 434.221  11
   4   2   4 4430.98 405.137   1
   4   2   4 4670.03 464.779   5
  -4  -2  -5 1580.73 320.935  11
   4   2   5 2136.57 357.675   5
  -4  -2  -6 4914.21 530.733  11
   4   2   6 6696.49 585.671   5
  -4  -2  -7 481.782 321.609  11
   4   2   7 45.8110 348.309   5
  -4  -2  -8 2601.55 405.653  11
   4   2   8 2056.08 436.860   5
  -4  -2  -9 25014.2 1546.26  11
   4   2   9 22751.0 1502.21   5
   4   3  -9 1456.44 414.766   6
   4   3  -9 1148.51 404.209   8
   4   3  -8-53.1534 376.271   6
   4   3  -8 417.910 282.920   4
   4   3  -8 167.744 360.005   8
   4   3  -7 5222.93 562.424   6
   4   3  -7 5136.03 483.712   4
   4   3  -7 4205.18 517.627   8
   4   3  -6 3762.93 491.303   6
   4   3  -6 4532.71 456.147   4
   4   3  -6 5156.81 528.277   8
   4   3  -5 2554.03 392.902   6
   4   3  -5 4432.43 425.088   4
   4   3  -5 4006.02 474.157   8
   4   3  -4 12762.9 935.663   6
   4   3  -4 14643.1 924.436   4
   4   3  -4 13962.8 963.797   8
   4   3  -3 423.652 261.249   6
   4   3  -3 272.133 251.179   4
   4   3  -3 254.418 256.594   8
   4   3  -2 984.485 185.060   2
   4   3  -2 416.734 231.231   6
  -4  -3   2 679.210 191.783  10
   4   3  -2 611.999 254.352   4
   4   3  -2 469.200 255.161   8
   4   3  -2 848.938 235.258   5
   4   3  -1 3393.06 313.182   2
   4   3  -1 3114.38 331.423   6
   4   3  -1 2786.95 360.384   4
   4   3  -1 3356.62 383.054   8
   4   3  -1 2959.97 354.944   5
   4   3   0 15282.0 949.541   6
   4   3   0 15808.7 933.649   1
   4   3   0 16035.2 1015.30   5
   4   3   0 15992.2 980.543   2
   4   3   0 17381.1 1040.39   8
   4   3   1 786.680 181.627   1
  -4  -3  -1 882.832 190.325  11
   4   3   1 881.743 162.956   6
   4   3   1 1094.58 232.926   2
   4   3   1 1325.99 271.769   5
  -4  -3  -2 4644.62 407.756  11
   4   3   2 4605.44 377.836   1
   4   3   2 4621.58 452.678   5
   4   3   2 6005.87 477.324   2
  -4  -3  -3 1.68721 209.273  11
   4   3   3 51.4385 246.784   2
   4   3   3 59.7827 253.525   5
   4   3   3-25.5148 170.680   1
  -4  -3  -4 2554.90 336.413  11
   4   3   4 2294.25 336.730   2
   4   3   4 1973.93 343.789   5
  -4  -3  -5 20316.8 1198.77  11
   4   3   5 17284.0 1174.26   5
  -4  -3  -6 11107.2 781.323  11
   4   3   6 9706.07 777.507   5
  -4  -3  -7 678.102 297.522  11
   4   3   7 334.511 313.151   5
  -4  -3  -8 32.2495 305.630  11
   4   3   8-106.053 354.079   5
  -4  -3  -9 61.7194 370.956  11
   4   3   9 289.947 379.532   5
  -4  -3 -10 4653.30 515.863  11
   4   3  10 3056.99 472.837   5
   4   4  -8 145.262 330.265   4
   4   4  -8-357.680 405.555   8
   4   4  -7 1215.63 312.409   4
   4   4  -7 576.787 317.555   8
   4   4  -6 2039.94 357.226   4
   4   4  -6 2603.16 424.252   8
   4   4  -5 9057.81 685.185   4
   4   4  -5 8519.30 736.939   8
   4   4  -4 844.068 287.083   4
   4   4  -4 841.933 325.562   8
  -4  -4   3 4176.39 390.115  10
   4   4  -3 4608.84 472.831   4
   4   4  -3 4287.44 483.339   8
  -4  -4   2 402.839 213.794  10
   4   4  -2 604.103 286.789   4
   4   4  -2 594.976 291.393   8
   4   4  -2 864.250 179.629   2
   4   4  -2 382.920 218.080   5
   4   4  -1 220.055 196.204   2
  -4  -4   1 112.148 225.408  10
   4   4  -1 399.487 260.935   4
   4   4  -1 127.506 282.057   8
   4   4  -1 395.691 208.182   5
   4   4   0 2579.57 310.582   2
  -4  -4   0 2505.11 331.228  10
   4   4   0 1782.92 352.316   4
   4   4   0 2317.78 292.573   5
   4   4   1 40.9742 236.819   2
   4   4   1-124.888 220.037   5
   4   4   2 23.3806 246.769   2
   4   4   2 126.569 220.216   5
  -4  -4  -3 14127.8 933.250  11
   4   4   3 15548.5 972.858   5
   4   4   3 17347.7 1029.71   2
  -4  -4  -4 5364.97 459.136  11
   4   4   4 5574.27 518.390   2
   4   4   4 5916.15 499.591   5
  -4  -4  -5 3082.94 359.262  11
   4   4   5 2708.84 399.670   2
   4   4   5 2767.70 356.098   5
  -4  -4  -6 3514.45 392.655  11
   4   4   6 2596.45 413.319   2
   4   4   6 3102.56 405.308   5
  -4  -4  -7 3951.15 457.673  11
   4   4   7 4481.51 495.171   2
   4   4   7 4290.75 457.794   5
  -4  -4  -8 1005.89 287.349  11
   4   4   8 659.801 357.222   5
  -4  -4  -9 489.402 327.043  11
   4   4   9 181.443 379.018   5
  -4  -4 -10 7369.91 626.294  11
   4   4  10 5743.25 594.302   5
   4   5  -7 146.212 318.334   4
   4   5  -7 61.8263 383.642   8
   4   5  -6-79.0022 310.594   4
   4   5  -6-91.8823 336.143   8
   4   5  -5 855.879 325.878   4
   4   5  -5 102.659 327.842   8
  -4  -5   4 4921.72 437.604  10
   4   5  -4 4106.06 481.616   4
   4   5  -4 4360.25 504.077   8
  -4  -5   3 2184.94 306.982  10
   4   5  -3 1844.02 323.090   4
   4   5  -3 1562.91 360.351   8
  -4  -5   2-34.2620 256.333  10
   4   5  -2 232.819 317.488   4
   4   5  -2 199.317 289.361   8
  -4  -5   1 5084.92 498.840  10
   4   5  -1 6060.00 473.184   2
   4   5  -1 6027.13 450.576   5
   4   5  -1 5373.65 545.105   4
   4   5  -1 6536.36 557.361   8
   4   5   0 3158.19 351.449   2
  -4  -5   0 3368.90 390.080  10
   4   5   0 3345.70 400.135   4
   4   5   0 2839.18 301.395   5
   4   5   1 9141.82 662.333   4
  -4  -5  -1 6412.32 580.846  10
   4   5   1 7600.35 528.073   5
   4   5   1 6752.97 575.447   2
   4   5   2 9611.02 638.464   5
   4   5   2 9022.97 685.089   2
   4   5   3 3203.77 400.965   2
   4   5   3 2657.65 308.770   5
   4   5   4 566.956 294.240   2
   4   5   4 509.471 232.431   5
  -4  -5  -5-205.446 213.712  11
   4   5   5-11.3225 278.403   2
   4   5   5 4.32715 252.850   5
  -4  -5  -6 5428.60 510.174  11
   4   5   6 6979.23 617.068   2
   4   5   6 6791.54 534.264   5
  -4  -5  -7 16289.5 1027.77  11
   4   5   7 15512.1 991.955   5
   4   5   7 14378.9 1055.79   2
  -4  -5  -8 1769.28 337.206  11
   4   5   8 2356.92 415.854   2
   4   5   8 1467.29 317.384   5
  -4  -5  -9 484.110 346.321  11
   4   5   9 741.726 354.614   2
   4   5   9 100.893 305.185   5
  -4  -5 -10 4.50222 350.642  11
   4   5  10 40.7884 368.035   2
   4   5  10 248.803 340.182   5
   4   6  -7-73.2062 360.535   4
   4   6  -7 173.147 403.037   8
   4   6  -6 14.6230 379.508   4
   4   6  -6 393.077 351.519   8
  -4  -6   5 784.273 273.712  10
   4   6  -5 854.639 366.325   4
   4   6  -5 741.006 302.220   8
  -4  -6   4 1642.05 330.104  10
   4   6  -4 1858.13 384.724   4
   4   6  -4 1511.90 338.120   8
   4   6  -3 19645.7 1248.57   4
  -4  -6   3 18096.8 1177.75  10
   4   6  -3 19152.1 1247.22   8
   4   6  -2 41530.9 2376.16   4
  -4  -6   2 42394.3 2332.93  10
   4   6  -2 40434.9 2381.37   8
   4   6  -1 16082.8 1007.18   4
  -4  -6   1 12460.4 920.304  10
   4   6  -1 13604.2 971.400   8
   4   6   0 9035.77 721.157   4
  -4  -6   0 8806.79 671.553  10
   4   6   0 7771.82 618.234   2
   4   6   1-163.517 280.413   2
  -4  -6  -1-77.1000 268.751  10
   4   6   1 91.4419 333.426   4
   4   6   2 17378.9 1172.60   4
  -4  -6  -2 16782.9 1141.77  10
   4   6   2 18757.1 1135.55   2
   4   6   3 4064.53 461.613   2
   4   6   4 23451.6 1450.05   2
   4   6   5 5865.34 583.145   2
   4   6   6 288.011 321.991   2
   4   6   7 3736.79 464.146   2
  -4  -6  -8 5754.90 528.901  11
   4   6   8 6645.85 636.348   2
  -4  -6  -9 460.241 312.763  11
   4   6   9-29.8523 391.901   2
  -4  -6 -10 90.0502 337.005  11
   4   6  10-105.064 397.559   2
   4   7  -6 275.022 363.571   4
   4   7  -6 835.157 359.240   8
  -4  -7   5 71.2104 322.703  10
   4   7  -5-182.979 398.928   4
   4   7  -5 500.598 362.030   8
  -4  -7   4 86.9516 301.915  10
   4   7  -4-145.257 345.460   4
   4   7  -4-62.5600 365.160   8
  -4  -7   3 577.688 291.020  10
   4   7  -3 333.538 321.420   4
   4   7  -3 258.619 365.951   8
  -4  -7   2 52.7506 304.634  10
   4   7  -2 240.714 242.588   3
   4   7  -2-94.4492 364.145   4
   4   7  -2 182.036 358.807   8
  -4  -7   1 3203.22 425.254  10
   4   7  -1 4042.69 511.358   4
   4   7  -1 3594.57 488.179   8
  -4  -7   0 4741.18 491.460  10
   4   7   0 3461.56 478.539   4
   4   7   1 11763.8 863.615   4
  -4  -7  -1 10807.5 819.591  10
   4   7   1 10203.5 766.595   2
   4   7   2 84468.3 4766.76   4
  -4  -7  -2 91293.5 4773.24  10
   4   7   2 90640.1 4733.55   2
   4   7   3 752.064 319.654   2
  -4  -7  -3 606.084 323.041  10
   4   7   4 367.601 308.797   2
   4   7   5 746.257 316.006   2
   4   7   6 3431.83 472.497   2
   4   7   7 4330.64 501.656   2
   4   7   8 1382.13 396.611   2
   4   7   9 3084.62 438.370   2
  -4  -8   4 6609.89 613.004  10
   4   8  -4 6754.35 644.906   4
   4   8  -4 8794.15 699.034   8
  -4  -8   3 10007.4 791.890  10
   4   8  -3 9231.96 814.062   4
   4   8  -3 11321.8 843.721   8
   4   8  -2 15390.0 1069.02   4
  -4  -8   2 14143.7 1041.05  10
   4   8  -2 16397.0 1094.67   8
   4   8  -2 15277.4 962.890   3
   4   8  -1 24907.9 1472.64   3
   4   8  -1 24909.1 1582.28   4
  -4  -8   1 24487.4 1540.88  10
   4   8  -1 25975.2 1579.77   8
   4   8   0 11795.3 855.366   4
  -4  -8   0 9259.02 778.093  10
   4   8   1 14875.5 1022.45   4
  -4  -8  -1 13284.5 988.117  10
  -4  -8  -2 138.412 350.712  10
   4   8   2 248.164 371.396   4
   4   8   2-249.134 326.670   2
  -4  -8  -3 399.548 313.331  10
   4   8   3 995.222 370.705   4
   4   8   3 393.169 345.013   2
  -4  -8  -4 19645.3 1264.88  10
   4   8   4 18762.5 1236.29   2
   4   8   5 158.837 313.415   2
   4   8   6 791.621 373.000   2
   4   8   7 5469.33 564.892   2
   4   8   8 8848.20 764.949   2
   4   8   9-716.150 389.549   2
  -4  -9   3 1838.78 382.308  10
   4   9  -3 1733.43 409.139   4
   4   9  -3 2390.21 398.660   8
  -4  -9   2 2284.87 375.785  10
   4   9  -2 1792.51 382.662   8
   4   9  -1 4146.12 408.731   3
  -4  -9   1 3659.58 460.025  10
   4   9  -1 2997.46 477.216   4
   4   9  -1 4175.30 514.216   8
  -4  -9   0 2123.76 369.440  10
   4   9   0 2799.51 377.932   3
   4   9   0 2085.65 442.645   4
  -4  -9  -1 35.2135 350.218  10
   4   9   1 121.936 385.510   4
  -4  -9  -2 3374.31 444.646  10
   4   9   2 2928.17 494.114   4
  -4  -9  -3 6026.30 626.059  10
   4   9   3 6020.12 635.622   4
   4   9   3 6446.06 603.999   2
  -4  -9  -4 3332.73 495.412  10
   4   9   4 5191.28 530.760   4
   4   9   4 4357.34 497.291   2
   4   9   5-6.75120 325.027   2
  -4  -9  -5 226.964 341.382  10
   4   9   5-59.9663 360.533   4
   4   9   6 8366.41 735.381   2
   4   9   7 696.047 352.335   2
   4   9   8 783.326 347.934   2
   4  10  -1 4629.70 451.875   3
  -4 -10   1 3632.55 474.205  10
   4  10  -1 2799.45 461.800   4
   4  10  -1 4150.14 518.750   8
  -4 -10   0-270.067 389.426  10
   4  10   0-2.54136 297.385   3
   4  10   0 73.0366 379.112   4
  -4 -10  -1 141.629 357.177  10
   4  10   1 222.986 336.477   3
   4  10   1-64.5329 349.257   4
  -4 -10  -2 10941.5 841.727  10
   4  10   2 10042.2 844.336   4
  -4 -10  -3 4759.88 587.903  10
   4  10   3 6301.36 636.427   4
  -4 -10  -4 1117.28 352.430  10
   4  10   4 1560.39 350.195   2
   4  10   4 1686.97 352.246   4
  -4 -10  -5 3766.15 518.574  10
   4  10   5 2996.79 488.587   4
   4  10   5 4572.30 491.651   2
   4  10   6 5946.07 631.296   4
   4  10   6 6810.22 636.776   2
   4  10   7 1043.18 408.214   2
  -4 -11  -3 400.650 377.203  10
   4  11   3 1034.69 402.189   4
   5  -2  -2 280.651 399.067   5
   5  -2  -1 8343.98 653.429   1
   5  -2  -1 7562.81 727.464   5
   5  -1  -3 170.825 332.984   5
   5  -1  -2 432.039 322.853   5
   5  -1  -1 484.603 325.701   1
   5  -1  -1 723.684 360.443   5
   5  -1   0 2277.72 353.130   1
   5  -1   0 3851.57 483.233   5
   5  -1   1 8382.72 726.204   5
   5  -1   1 8072.79 656.525   1
   5  -1   2 7874.08 643.922   1
   5  -1   2 8176.94 710.227   5
   5   0  -4 2932.07 431.432   5
   5   0  -3 2195.98 413.968   5
   5   0  -2 1869.57 375.650   5
   5   0  -1 1240.31 359.439   5
   5   0   0 562.613 385.664   5
   5   0   1 8536.48 756.012   5
   5   0   2 14647.3 1057.41   5
  -5   0  -3 24490.1 1548.81  11
   5   0   3 26697.6 1596.02   5
   5   1  -4-51.4861 281.986   8
   5   1  -4-175.130 324.794   5
   5   1  -3 88.7421 262.526   8
   5   1  -3-83.6868 303.603   5
   5   1  -2 8232.10 616.067   8
   5   1  -2 8123.02 679.986   5
   5   1  -1 50.6265 324.404   5
   5   1   0 138.648 329.201   5
   5   1   1 2845.44 447.584   5
   5   1   2 7758.60 677.747   5
  -5  -1  -3 2563.33 394.055  11
   5   1   3 2769.26 407.854   5
  -5  -1  -4 3458.72 425.129  11
   5   1   4 3747.66 465.592   5
   5   2  -4 970.310 322.857   8
   5   2  -4 395.586 336.356   5
   5   2  -3 733.423 304.903   8
   5   2  -3 646.299 289.160   5
   5   2  -2 8698.45 675.479   4
   5   2  -2 10182.8 721.600   8
   5   2  -2 9903.15 727.190   5
   5   2  -1 2209.37 312.487   8
   5   2  -1 2939.70 383.284   5
   5   2   0 2622.53 331.772   4
   5   2   0 2232.65 365.248   5
   5   2   0 1261.76 281.383   8
   5   2   1 41.6374 317.527   5
   5   2   2 783.241 344.262   5
   5   2   3 15705.1 1008.83   5
   5   2   3 13398.1 926.476   2
   5   2   4 4070.20 454.265   2
   5   2   4 5444.25 517.050   5
   5   3  -3 511.665 281.792   4
   5   3  -3 730.931 315.420   8
   5   3  -3 962.556 305.198   5
   5   3  -2-36.2870 285.661   4
   5   3  -2 217.264 314.014   8
   5   3  -2 241.275 296.256   5
   5   3  -1-104.100 296.858   4
   5   3  -1-79.8931 295.360   8
   5   3  -1-25.3301 285.331   5
   5   3   0 809.017 321.241   4
   5   3   0 817.552 291.918   5
   5   3   0 1126.69 291.197   8
   5   3   1 5218.29 476.382   5
   5   3   1 5303.79 470.565   8
   5   3   2 1863.80 340.566   5
   5   3   3 407.882 269.657   2
   5   3   3 895.501 303.788   5
   5   3   4 2180.93 340.230   2
   5   3   4 2549.19 379.892   5
   5   4  -3 1662.08 309.299   4
   5   4  -3 2029.77 384.340   8
   5   4  -2 21.8779 293.281   4
   5   4  -2 104.141 333.562   8
   5   4  -1 752.895 309.549   4
   5   4  -1 1002.65 298.768   8
   5   4   0 6634.77 595.086   4
   5   4   0 6458.73 559.051   8
   5   4   1 5042.71 532.835   4
   5   4   1 5802.73 516.974   8
   5   4   2 612.105 293.027   2
   5   4   2 290.576 290.221   8
   5   4   3-25.6707 284.426   2
   5   4   4 1513.50 327.740   2
   5   5  -2 4278.19 461.406   4
   5   5  -2 3624.63 487.845   8
   5   5  -1-102.002 354.688   4
   5   5  -1 319.262 332.897   8
   5   5   0 1394.82 329.011   4
   5   5   0 1001.42 312.186   8
   5   5   1 2156.00 397.531   4
   5   5   1 1888.56 347.930   8
   5   5   2 9610.54 674.065   2
   5   5   2 8270.01 742.642   4
   5   5   3 886.100 297.181   2
   5   5   4 26.7435 288.131   2
   5   6   0 49043.1 2648.06   4
   5   6   0 44064.3 2619.59   8
   5   6   1 193.455 371.040   4
   5   6   1-43.4182 388.381   8
   5   6   2 2457.89 336.969   2
   5   6   2 1698.86 402.657   4
   5   6   3 1904.68 324.040   2
   0   0   0    0.00    0.00   0
;
_shelx_hkl_checksum              43104
####################################################################### 
# 
# This file contains crystal structure data downloaded from the 
# Cambridge Structural Database (CSD) hosted by the Cambridge 
# Crystallographic Data Centre (CCDC).
# 
# Full information about CCDC data access policies and citation 
# guidelines are available at http://www.ccdc.cam.ac.uk/access/V1 
# 
# Audit and citation data items may have been added by the CCDC. 
# Please retain this information to preserve the provenance of 
# this file and to allow appropriate attribution of the data. 
# 
#######################################################################

data_C6C6
_database_code_depnum_ccdc_archive 'CCDC 1030985'
_audit_update_record             
;
2014-10-24 deposited with the CCDC.
2015-01-05 downloaded from the CCDC.
;

_audit_creation_method           SHELXL-2013
_chemical_name_systematic        
;
 ?
;
_chemical_name_common            ?
_chemical_melting_point          ?
_chemical_formula_moiety         'C38 H48 N2 O4'
_chemical_formula_sum            'C38 H48 N2 O4'
_chemical_formula_weight         596.78

loop_
_atom_type_symbol
_atom_type_description
_atom_type_scat_dispersion_real
_atom_type_scat_dispersion_imag
_atom_type_scat_source
C C 0.0181 0.0091 'International Tables Vol C Tables 4.2.6.8 and 6.1.1.4'
H H 0.0000 0.0000 'International Tables Vol C Tables 4.2.6.8 and 6.1.1.4'
N N 0.0311 0.0180 'International Tables Vol C Tables 4.2.6.8 and 6.1.1.4'
O O 0.0492 0.0322 'International Tables Vol C Tables 4.2.6.8 and 6.1.1.4'

_space_group_crystal_system      monoclinic
_space_group_IT_number           14
_space_group_name_H-M_alt        'P 21/c'
_space_group_name_Hall           '-P 2ybc'

_shelx_space_group_comment       
;
The symmetry employed for this shelxl refinement is uniquely defined
by the following loop, which should always be used as a source of
symmetry information in preference to the above space-group names.
They are only intended as comments.
;

loop_
_space_group_symop_operation_xyz
'x, y, z'
'-x, y+1/2, -z+1/2'
'-x, -y, -z'
'x, -y-1/2, z-1/2'

_cell_length_a                   14.93217(16)
_cell_length_b                   14.22602(15)
_cell_length_c                   15.93712(17)
_cell_angle_alpha                90
_cell_angle_beta                 100.8897(10)
_cell_angle_gamma                90
_cell_volume                     3324.48(6)
_cell_formula_units_Z            4
_cell_measurement_temperature    110(2)
_cell_measurement_reflns_used    12778
_cell_measurement_theta_min      2.98
_cell_measurement_theta_max      72.00

_exptl_crystal_description       'irregular block'
_exptl_crystal_colour            colorless
_exptl_crystal_density_meas      ?
_exptl_crystal_density_method    ?
_exptl_crystal_density_diffrn    1.192
_exptl_crystal_F_000             1288
_exptl_transmission_factor_min   ?
_exptl_transmission_factor_max   ?
_exptl_crystal_size_max          0.35
_exptl_crystal_size_mid          0.25
_exptl_crystal_size_min          0.17
_exptl_absorpt_coefficient_mu    0.603
_shelx_estimated_absorpt_T_min   ?
_shelx_estimated_absorpt_T_max   ?
_exptl_absorpt_correction_type   analytical
_exptl_absorpt_correction_T_min  0.872
_exptl_absorpt_correction_T_max  0.928
_exptl_absorpt_process_details   
;
CrysAlisPro, Agilent Technologies,
Version 1.171.36.32 (release 02-08-2013 CrysAlis171 .NET)
(compiled Aug  2 2013,16:46:58)
Analytical numeric absorption correction using a multifaceted crystal
			model based on expressions derived by R.C. Clark & J.S. Reid.
(Clark, R. C. & Reid, J. S. (1995). Acta Cryst. A51, 887-897)
;

_exptl_special_details           
;
 ?
;

_diffrn_ambient_temperature      110(2)
_diffrn_radiation_wavelength     1.54178
_diffrn_radiation_type           CuK\a
_diffrn_radiation_source         'SuperNova (Cu) X-ray Source'
_diffrn_radiation_monochromator  mirror
_diffrn_measurement_device_type  'SuperNova, Dual, Cu at zero, Atlas'
_diffrn_measurement_method       '\w scans'
_diffrn_standards_number         .
_diffrn_standards_interval_time  .
_diffrn_standards_decay_%        .
_diffrn_reflns_number            22101
_diffrn_reflns_av_unetI/netI     0.0176
_diffrn_reflns_av_R_equivalents  0.0223
_diffrn_reflns_limit_h_min       -18
_diffrn_reflns_limit_h_max       17
_diffrn_reflns_limit_k_min       -16
_diffrn_reflns_limit_k_max       17
_diffrn_reflns_limit_l_min       -13
_diffrn_reflns_limit_l_max       19
_diffrn_reflns_theta_min         3.014
_diffrn_reflns_theta_max         71.897
_diffrn_reflns_theta_full        67.679
_diffrn_measured_fraction_theta_max 0.999
_diffrn_measured_fraction_theta_full 0.999
_diffrn_reflns_Laue_measured_fraction_max 0.999
_diffrn_reflns_Laue_measured_fraction_full 0.999
_diffrn_reflns_point_group_measured_fraction_max 0.999
_diffrn_reflns_point_group_measured_fraction_full 0.999
_reflns_number_total             6527
_reflns_number_gt                5792
_reflns_threshold_expression     'I > 2\s(I)'
_reflns_Friedel_coverage         0.000
_reflns_Friedel_fraction_max     .
_reflns_Friedel_fraction_full    .

_reflns_special_details          
;
 Reflections were merged by SHELXL according to the crystal
 class for the calculation of statistics and refinement.
 
 _reflns_Friedel_fraction is defined as the number of unique
 Friedel pairs measured divided by the number that would be
 possible theoretically, ignoring centric projections and
 systematic absences.
;

_computing_data_collection       
;
CrysAlisPro, Agilent Technologies,
Version 1.171.36.32 (release 02-08-2013 CrysAlis171 .NET)
(compiled Aug  2 2013,16:46:58)
;
_computing_cell_refinement       
;
CrysAlisPro, Agilent Technologies,
Version 1.171.36.32 (release 02-08-2013 CrysAlis171 .NET)
(compiled Aug  2 2013,16:46:58)
;
_computing_data_reduction        
;
CrysAlisPro, Agilent Technologies,
Version 1.171.36.32 (release 02-08-2013 CrysAlis171 .NET)
(compiled Aug  2 2013,16:46:58)
;
_computing_structure_solution    'SHELXS-2013 (Sheldrick, 2013)'
_computing_structure_refinement  'SHELXL-2013 (Sheldrick, 2013)'
_computing_molecular_graphics    'SHELXTL v6.10 (Sheldrick, 2008)'
_computing_publication_material  'SHELXTL v6.10 (Sheldrick, 2008)'

_refine_special_details          
;
 ?
;
_refine_ls_structure_factor_coef Fsqd
_refine_ls_matrix_type           full
_refine_ls_weighting_scheme      calc
_refine_ls_weighting_details     
;
 w=1/[\s^2^(Fo^2^)+(0.0454P)^2^+0.7014P]
 where P=(Fo^2^+2Fc^2^)/3
;
_atom_sites_solution_primary     direct
_atom_sites_solution_secondary   difmap
_atom_sites_solution_hydrogens   geom
_refine_ls_hydrogen_treatment    constr
_refine_ls_extinction_method     none
_refine_ls_extinction_coef       .
_refine_ls_number_reflns         6527
_refine_ls_number_parameters     399
_refine_ls_number_restraints     0
_refine_ls_R_factor_all          0.0382
_refine_ls_R_factor_gt           0.0335
_refine_ls_wR_factor_ref         0.0935
_refine_ls_wR_factor_gt          0.0893
_refine_ls_goodness_of_fit_ref   1.041
_refine_ls_restrained_S_all      1.041
_refine_ls_shift/su_max          0.001
_refine_ls_shift/su_mean         0.000

loop_
_atom_site_label
_atom_site_type_symbol
_atom_site_fract_x
_atom_site_fract_y
_atom_site_fract_z
_atom_site_U_iso_or_equiv
_atom_site_adp_type
_atom_site_occupancy
_atom_site_site_symmetry_order
_atom_site_calc_flag
_atom_site_refinement_flags_posn
_atom_site_refinement_flags_adp
_atom_site_refinement_flags_occupancy
_atom_site_disorder_assembly
_atom_site_disorder_group
C1 C 0.87342(7) 0.23009(8) 1.91597(7) 0.0301(2) Uani 1 1 d . . . . .
H1A H 0.9207 0.2699 1.8993 0.045 Uiso 1 1 calc R U . . .
H1B H 0.9016 0.1860 1.9605 0.045 Uiso 1 1 calc R U . . .
H1C H 0.8293 0.2696 1.9380 0.045 Uiso 1 1 calc R U . . .
C2 C 0.82469(7) 0.17532(7) 1.83841(6) 0.0253(2) Uani 1 1 d . . . . .
H2A H 0.7746 0.1382 1.8548 0.030 Uiso 1 1 calc R U . . .
H2B H 0.8682 0.1308 1.8200 0.030 Uiso 1 1 calc R U . . .
C3 C 0.78563(7) 0.23954(7) 1.76381(6) 0.0230(2) Uani 1 1 d . . . . .
H3A H 0.8359 0.2773 1.7485 0.028 Uiso 1 1 calc R U . . .
H3B H 0.7420 0.2836 1.7825 0.028 Uiso 1 1 calc R U . . .
C4 C 0.73720(7) 0.18733(7) 1.68439(6) 0.0220(2) Uani 1 1 d . . . . .
H4A H 0.6842 0.1530 1.6983 0.026 Uiso 1 1 calc R U . . .
H4B H 0.7794 0.1404 1.6675 0.026 Uiso 1 1 calc R U . . .
C5 C 0.70439(7) 0.25327(7) 1.60919(6) 0.0237(2) Uani 1 1 d . . . . .
H5A H 0.6599 0.2986 1.6247 0.028 Uiso 1 1 calc R U . . .
H5B H 0.7568 0.2893 1.5960 0.028 Uiso 1 1 calc R U . . .
C6 C 0.66041(7) 0.19807(7) 1.53161(6) 0.0232(2) Uani 1 1 d . . . . .
H6A H 0.7047 0.1527 1.5157 0.028 Uiso 1 1 calc R U . . .
H6B H 0.6075 0.1625 1.5442 0.028 Uiso 1 1 calc R U . . .
C7 C 0.58862(7) 0.22214(7) 1.38925(6) 0.0213(2) Uani 1 1 d . . . . .
C8 C 0.55677(6) 0.29043(7) 1.31852(6) 0.01988(19) Uani 1 1 d . . . . .
C9 C 0.57579(6) 0.38841(7) 1.33428(6) 0.0212(2) Uani 1 1 d . . . . .
C10 C 0.51299(6) 0.25395(7) 1.24357(6) 0.0206(2) Uani 1 1 d . . . . .
H10 H 0.5059 0.1876 1.2444 0.025 Uiso 1 1 calc R U . . .
C11 C 0.47468(6) 0.29709(7) 1.16201(6) 0.01963(19) Uani 1 1 d . . . . .
C12 C 0.47175(6) 0.39412(7) 1.14507(6) 0.0209(2) Uani 1 1 d . . . . .
H12 H 0.4959 0.4372 1.1891 0.025 Uiso 1 1 calc R U . . .
C13 C 0.43391(6) 0.42703(7) 1.06465(6) 0.0213(2) Uani 1 1 d . . . . .
H13 H 0.4323 0.4928 1.0544 0.026 Uiso 1 1 calc R U . . .
C14 C 0.39785(6) 0.36616(7) 0.99790(6) 0.0215(2) Uani 1 1 d . . . . .
C15 C 0.40052(7) 0.26987(7) 1.01475(6) 0.0256(2) Uani 1 1 d . . . . .
H15 H 0.3763 0.2270 0.9705 0.031 Uiso 1 1 calc R U . . .
C16 C 0.43810(7) 0.23599(7) 1.09541(6) 0.0240(2) Uani 1 1 d . . . . .
H16 H 0.4390 0.1702 1.1056 0.029 Uiso 1 1 calc R U . . .
C17 C 0.35751(7) 0.40689(7) 0.91146(6) 0.0266(2) Uani 1 1 d . . . . .
H17A H 0.4082 0.4256 0.8830 0.032 Uiso 1 1 calc R U . . .
H17B H 0.3236 0.4647 0.9204 0.032 Uiso 1 1 calc R U . . .
C18 C 0.29400(7) 0.34282(7) 0.85153(6) 0.0238(2) Uani 1 1 d . . . . .
H18A H 0.2454 0.3200 0.8810 0.029 Uiso 1 1 calc R U . . .
H18B H 0.3288 0.2875 0.8378 0.029 Uiso 1 1 calc R U . . .
C19 C 0.25011(7) 0.39124(7) 0.76853(6) 0.0242(2) Uani 1 1 d . . . . .
H19A H 0.2200 0.4498 0.7821 0.029 Uiso 1 1 calc R U . . .
H19B H 0.2981 0.4085 0.7362 0.029 Uiso 1 1 calc R U . . .
C20 C 0.18011(7) 0.32856(8) 0.71322(6) 0.0283(2) Uani 1 1 d . . . . .
H20A H 0.1310 0.3139 0.7451 0.034 Uiso 1 1 calc R U . . .
H20B H 0.2099 0.2686 0.7030 0.034 Uiso 1 1 calc R U . . .
C21 C 0.13720(7) 0.37117(8) 0.62713(6) 0.0256(2) Uani 1 1 d . . . . .
H21A H 0.1139 0.4347 0.6366 0.031 Uiso 1 1 calc R U . . .
H21B H 0.0846 0.3321 0.6006 0.031 Uiso 1 1 calc R U . . .
C22 C 0.20386(7) 0.37866(8) 0.56527(6) 0.0250(2) Uani 1 1 d . . . . .
H22A H 0.2536 0.4228 0.5887 0.030 Uiso 1 1 calc R U . . .
H22B H 0.2314 0.3163 0.5592 0.030 Uiso 1 1 calc R U . . .
C23 C 0.15624(6) 0.41264(7) 0.47911(6) 0.0216(2) Uani 1 1 d . . . . .
C24 C 0.14937(7) 0.50827(7) 0.46010(6) 0.0241(2) Uani 1 1 d . . . . .
H24 H 0.1780 0.5526 0.5011 0.029 Uiso 1 1 calc R U . . .
C25 C 0.10145(7) 0.53943(7) 0.38228(6) 0.0238(2) Uani 1 1 d . . . . .
H25 H 0.0964 0.6050 0.3710 0.029 Uiso 1 1 calc R U . . .
C26 C 0.06008(6) 0.47552(7) 0.31963(6) 0.0205(2) Uani 1 1 d . . . . .
C27 C 0.06716(6) 0.37896(7) 0.33885(6) 0.0218(2) Uani 1 1 d . . . . .
H27 H 0.0398 0.3342 0.2976 0.026 Uiso 1 1 calc R U . . .
C28 C 0.11380(7) 0.34901(7) 0.41758(6) 0.0227(2) Uani 1 1 d . . . . .
H28 H 0.1170 0.2837 0.4301 0.027 Uiso 1 1 calc R U . . .
C29 C 0.01245(6) 0.51508(7) 0.23998(6) 0.0220(2) Uani 1 1 d . . . . .
H29 H 0.0114 0.5818 0.2393 0.026 Uiso 1 1 calc R U . . .
C30 C -0.03084(6) 0.47534(7) 0.16640(6) 0.0210(2) Uani 1 1 d . . . . .
C31 C -0.03797(6) 0.37600(7) 0.15041(6) 0.0215(2) Uani 1 1 d . . . . .
C32 C -0.07363(7) 0.54024(7) 0.09670(6) 0.0228(2) Uani 1 1 d . . . . .
C33 C -0.15913(7) 0.55559(7) -0.04263(6) 0.0243(2) Uani 1 1 d . . . . .
H33A H -0.1116 0.5944 -0.0615 0.029 Uiso 1 1 calc R U . . .
H33B H -0.2038 0.5982 -0.0236 0.029 Uiso 1 1 calc R U . . .
C34 C -0.20620(7) 0.49514(7) -0.11541(6) 0.0242(2) Uani 1 1 d . . . . .
H34A H -0.2560 0.4592 -0.0972 0.029 Uiso 1 1 calc R U . . .
H34B H -0.1621 0.4498 -0.1316 0.029 Uiso 1 1 calc R U . . .
C35 C -0.24526(7) 0.55654(7) -0.19220(6) 0.0227(2) Uani 1 1 d . . . . .
H35A H -0.2863 0.6041 -0.1743 0.027 Uiso 1 1 calc R U . . .
H35B H -0.1946 0.5904 -0.2110 0.027 Uiso 1 1 calc R U . . .
C36 C -0.29798(7) 0.50123(7) -0.26746(6) 0.0233(2) Uani 1 1 d . . . . .
H36A H -0.3487 0.4672 -0.2488 0.028 Uiso 1 1 calc R U . . .
H36B H -0.2570 0.4539 -0.2858 0.028 Uiso 1 1 calc R U . . .
C37 C -0.33670(7) 0.56398(7) -0.34328(6) 0.0239(2) Uani 1 1 d . . . . .
H37A H -0.3798 0.6093 -0.3255 0.029 Uiso 1 1 calc R U . . .
H37B H -0.2863 0.6004 -0.3599 0.029 Uiso 1 1 calc R U . . .
C38 C -0.38576(8) 0.50938(8) -0.42059(7) 0.0294(2) Uani 1 1 d . . . . .
H38A H -0.3426 0.4669 -0.4406 0.044 Uiso 1 1 calc R U . . .
H38B H -0.4108 0.5534 -0.4663 0.044 Uiso 1 1 calc R U . . .
H38C H -0.4355 0.4727 -0.4046 0.044 Uiso 1 1 calc R U . . .
N1 N 0.59110(6) 0.46696(6) 1.34610(6) 0.0282(2) Uani 1 1 d . . . . .
N2 N -0.04351(6) 0.29658(6) 0.13770(6) 0.0287(2) Uani 1 1 d . . . . .
O1 O 0.63039(5) 0.26346(5) 1.46111(4) 0.02276(16) Uani 1 1 d . . . . .
O2 O 0.57732(6) 0.13852(5) 1.38078(5) 0.03036(18) Uani 1 1 d . . . . .
O3 O -0.06896(6) 0.62459(5) 0.10252(5) 0.03223(18) Uani 1 1 d . . . . .
O4 O -0.11768(5) 0.49449(5) 0.02773(4) 0.02469(16) Uani 1 1 d . . . . .

loop_
_atom_site_aniso_label
_atom_site_aniso_U_11
_atom_site_aniso_U_22
_atom_site_aniso_U_33
_atom_site_aniso_U_23
_atom_site_aniso_U_13
_atom_site_aniso_U_12
C1 0.0310(5) 0.0323(6) 0.0244(5) 0.0040(4) -0.0017(4) -0.0028(5)
C2 0.0238(5) 0.0255(5) 0.0245(5) 0.0052(4) -0.0004(4) -0.0024(4)
C3 0.0241(5) 0.0221(5) 0.0219(5) 0.0027(4) 0.0023(4) 0.0001(4)
C4 0.0223(5) 0.0221(5) 0.0212(5) 0.0027(4) 0.0027(4) 0.0003(4)
C5 0.0261(5) 0.0225(5) 0.0214(5) 0.0026(4) 0.0018(4) -0.0014(4)
C6 0.0287(5) 0.0211(5) 0.0193(5) 0.0052(4) 0.0032(4) 0.0013(4)
C7 0.0234(5) 0.0213(5) 0.0197(5) 0.0010(4) 0.0050(4) 0.0004(4)
C8 0.0193(4) 0.0197(5) 0.0210(5) 0.0021(4) 0.0048(4) 0.0007(4)
C9 0.0209(4) 0.0241(5) 0.0179(4) 0.0019(4) 0.0022(3) -0.0003(4)
C10 0.0209(4) 0.0186(5) 0.0230(5) 0.0011(4) 0.0056(4) 0.0003(4)
C11 0.0183(4) 0.0195(5) 0.0209(5) 0.0008(4) 0.0034(3) 0.0003(3)
C12 0.0230(5) 0.0188(5) 0.0208(5) -0.0020(4) 0.0037(4) -0.0005(4)
C13 0.0221(5) 0.0168(5) 0.0250(5) 0.0013(4) 0.0045(4) -0.0001(4)
C14 0.0195(4) 0.0217(5) 0.0221(5) 0.0020(4) 0.0006(4) -0.0010(4)
C15 0.0299(5) 0.0203(5) 0.0234(5) -0.0009(4) -0.0034(4) -0.0034(4)
C16 0.0271(5) 0.0174(5) 0.0256(5) 0.0012(4) -0.0002(4) -0.0013(4)
C17 0.0296(5) 0.0223(5) 0.0249(5) 0.0043(4) -0.0028(4) -0.0045(4)
C18 0.0266(5) 0.0222(5) 0.0206(5) 0.0027(4) -0.0008(4) -0.0017(4)
C19 0.0267(5) 0.0224(5) 0.0214(5) 0.0032(4) -0.0008(4) -0.0022(4)
C20 0.0309(5) 0.0274(5) 0.0237(5) 0.0035(4) -0.0022(4) -0.0070(4)
C21 0.0221(5) 0.0301(5) 0.0226(5) 0.0020(4) -0.0007(4) -0.0032(4)
C22 0.0216(5) 0.0292(5) 0.0225(5) -0.0013(4) -0.0004(4) 0.0029(4)
C23 0.0177(4) 0.0263(5) 0.0208(5) -0.0012(4) 0.0035(4) 0.0013(4)
C24 0.0247(5) 0.0241(5) 0.0223(5) -0.0059(4) 0.0017(4) -0.0022(4)
C25 0.0256(5) 0.0193(5) 0.0263(5) -0.0021(4) 0.0044(4) -0.0012(4)
C26 0.0189(4) 0.0217(5) 0.0208(5) -0.0016(4) 0.0036(4) -0.0005(4)
C27 0.0219(5) 0.0203(5) 0.0223(5) -0.0029(4) 0.0019(4) -0.0013(4)
C28 0.0229(5) 0.0196(5) 0.0248(5) -0.0005(4) 0.0029(4) 0.0005(4)
C29 0.0216(5) 0.0193(5) 0.0255(5) 0.0003(4) 0.0057(4) -0.0006(4)
C30 0.0198(4) 0.0213(5) 0.0218(5) 0.0017(4) 0.0038(4) 0.0007(4)
C31 0.0194(4) 0.0261(5) 0.0182(4) 0.0007(4) 0.0011(3) 0.0010(4)
C32 0.0219(5) 0.0239(5) 0.0224(5) 0.0018(4) 0.0040(4) -0.0009(4)
C33 0.0267(5) 0.0238(5) 0.0213(5) 0.0053(4) 0.0021(4) 0.0017(4)
C34 0.0251(5) 0.0241(5) 0.0225(5) 0.0035(4) 0.0024(4) -0.0007(4)
C35 0.0231(5) 0.0226(5) 0.0224(5) 0.0025(4) 0.0045(4) 0.0002(4)
C36 0.0247(5) 0.0223(5) 0.0223(5) 0.0030(4) 0.0030(4) 0.0004(4)
C37 0.0239(5) 0.0228(5) 0.0243(5) 0.0031(4) 0.0025(4) 0.0015(4)
C38 0.0310(5) 0.0287(6) 0.0259(5) 0.0024(4) -0.0011(4) 0.0009(4)
N1 0.0332(5) 0.0241(5) 0.0264(4) 0.0000(4) 0.0029(4) -0.0036(4)
N2 0.0317(5) 0.0248(5) 0.0276(4) -0.0029(4) 0.0007(4) 0.0012(4)
O1 0.0279(4) 0.0211(4) 0.0179(3) 0.0032(3) 0.0007(3) -0.0008(3)
O2 0.0463(5) 0.0195(4) 0.0228(4) 0.0020(3) 0.0002(3) -0.0005(3)
O3 0.0427(4) 0.0216(4) 0.0289(4) 0.0030(3) -0.0023(3) -0.0007(3)
O4 0.0284(4) 0.0235(4) 0.0198(3) 0.0027(3) -0.0014(3) 0.0004(3)

_geom_special_details            
;
 All esds (except the esd in the dihedral angle between two l.s. planes)
 are estimated using the full covariance matrix.  The cell esds are taken
 into account individually in the estimation of esds in distances, angles
 and torsion angles; correlations between esds in cell parameters are only
 used when they are defined by crystal symmetry.  An approximate (isotropic)
 treatment of cell esds is used for estimating esds involving l.s. planes.
;

loop_
_geom_bond_atom_site_label_1
_geom_bond_atom_site_label_2
_geom_bond_distance
_geom_bond_site_symmetry_2
_geom_bond_publ_flag
C1 C2 1.5247(14) . ?
C1 H1A 0.9800 . ?
C1 H1B 0.9800 . ?
C1 H1C 0.9800 . ?
C2 C3 1.5253(13) . ?
C2 H2A 0.9900 . ?
C2 H2B 0.9900 . ?
C3 C4 1.5267(13) . ?
C3 H3A 0.9900 . ?
C3 H3B 0.9900 . ?
C4 C5 1.5279(13) . ?
C4 H4A 0.9900 . ?
C4 H4B 0.9900 . ?
C5 C6 1.5066(13) . ?
C5 H5A 0.9900 . ?
C5 H5B 0.9900 . ?
C6 O1 1.4623(11) . ?
C6 H6A 0.9900 . ?
C6 H6B 0.9900 . ?
C7 O2 1.2055(12) . ?
C7 O1 1.3328(12) . ?
C7 C8 1.4959(13) . ?
C8 C10 1.3523(13) . ?
C8 C9 1.4351(13) . ?
C9 N1 1.1489(14) . ?
C10 C11 1.4534(13) . ?
C10 H10 0.9500 . ?
C11 C16 1.4005(14) . ?
C11 C12 1.4056(13) . ?
C12 C13 1.3812(13) . ?
C12 H12 0.9500 . ?
C13 C14 1.3982(14) . ?
C13 H13 0.9500 . ?
C14 C15 1.3949(14) . ?
C14 C17 1.5109(13) . ?
C15 C16 1.3883(14) . ?
C15 H15 0.9500 . ?
C16 H16 0.9500 . ?
C17 C18 1.5166(13) . ?
C17 H17A 0.9900 . ?
C17 H17B 0.9900 . ?
C18 C19 1.5251(13) . ?
C18 H18A 0.9900 . ?
C18 H18B 0.9900 . ?
C19 C20 1.5221(13) . ?
C19 H19A 0.9900 . ?
C19 H19B 0.9900 . ?
C20 C21 1.5259(13) . ?
C20 H20A 0.9900 . ?
C20 H20B 0.9900 . ?
C21 C22 1.5312(14) . ?
C21 H21A 0.9900 . ?
C21 H21B 0.9900 . ?
C22 C23 1.5020(13) . ?
C22 H22A 0.9900 . ?
C22 H22B 0.9900 . ?
C23 C24 1.3933(14) . ?
C23 C28 1.3956(14) . ?
C24 C25 1.3825(14) . ?
C24 H24 0.9500 . ?
C25 C26 1.4044(13) . ?
C25 H25 0.9500 . ?
C26 C27 1.4070(14) . ?
C26 C29 1.4466(13) . ?
C27 C28 1.3823(13) . ?
C27 H27 0.9500 . ?
C28 H28 0.9500 . ?
C29 C30 1.3513(14) . ?
C29 H29 0.9500 . ?
C30 C31 1.4364(14) . ?
C30 C32 1.4920(13) . ?
C31 N2 1.1482(14) . ?
C32 O3 1.2046(13) . ?
C32 O4 1.3384(12) . ?
C33 O4 1.4608(11) . ?
C33 C34 1.5069(14) . ?
C33 H33A 0.9900 . ?
C33 H33B 0.9900 . ?
C34 C35 1.5269(13) . ?
C34 H34A 0.9900 . ?
C34 H34B 0.9900 . ?
C35 C36 1.5233(13) . ?
C35 H35A 0.9900 . ?
C35 H35B 0.9900 . ?
C36 C37 1.5257(13) . ?
C36 H36A 0.9900 . ?
C36 H36B 0.9900 . ?
C37 C38 1.5222(14) . ?
C37 H37A 0.9900 . ?
C37 H37B 0.9900 . ?
C38 H38A 0.9800 . ?
C38 H38B 0.9800 . ?
C38 H38C 0.9800 . ?

loop_
_geom_angle_atom_site_label_1
_geom_angle_atom_site_label_2
_geom_angle_atom_site_label_3
_geom_angle
_geom_angle_site_symmetry_1
_geom_angle_site_symmetry_3
_geom_angle_publ_flag
C2 C1 H1A 109.5 . . ?
C2 C1 H1B 109.5 . . ?
H1A C1 H1B 109.5 . . ?
C2 C1 H1C 109.5 . . ?
H1A C1 H1C 109.5 . . ?
H1B C1 H1C 109.5 . . ?
C1 C2 C3 112.30(9) . . ?
C1 C2 H2A 109.1 . . ?
C3 C2 H2A 109.1 . . ?
C1 C2 H2B 109.1 . . ?
C3 C2 H2B 109.1 . . ?
H2A C2 H2B 107.9 . . ?
C2 C3 C4 113.98(8) . . ?
C2 C3 H3A 108.8 . . ?
C4 C3 H3A 108.8 . . ?
C2 C3 H3B 108.8 . . ?
C4 C3 H3B 108.8 . . ?
H3A C3 H3B 107.7 . . ?
C3 C4 C5 112.52(8) . . ?
C3 C4 H4A 109.1 . . ?
C5 C4 H4A 109.1 . . ?
C3 C4 H4B 109.1 . . ?
C5 C4 H4B 109.1 . . ?
H4A C4 H4B 107.8 . . ?
C6 C5 C4 110.43(8) . . ?
C6 C5 H5A 109.6 . . ?
C4 C5 H5A 109.6 . . ?
C6 C5 H5B 109.6 . . ?
C4 C5 H5B 109.6 . . ?
H5A C5 H5B 108.1 . . ?
O1 C6 C5 108.77(8) . . ?
O1 C6 H6A 109.9 . . ?
C5 C6 H6A 109.9 . . ?
O1 C6 H6B 109.9 . . ?
C5 C6 H6B 109.9 . . ?
H6A C6 H6B 108.3 . . ?
O2 C7 O1 124.36(9) . . ?
O2 C7 C8 122.59(9) . . ?
O1 C7 C8 113.05(8) . . ?
C10 C8 C9 125.02(9) . . ?
C10 C8 C7 116.63(9) . . ?
C9 C8 C7 118.34(8) . . ?
N1 C9 C8 179.35(11) . . ?
C8 C10 C11 132.14(9) . . ?
C8 C10 H10 113.9 . . ?
C11 C10 H10 113.9 . . ?
C16 C11 C12 118.06(9) . . ?
C16 C11 C10 116.55(9) . . ?
C12 C11 C10 125.39(9) . . ?
C13 C12 C11 120.24(9) . . ?
C13 C12 H12 119.9 . . ?
C11 C12 H12 119.9 . . ?
C12 C13 C14 121.82(9) . . ?
C12 C13 H13 119.1 . . ?
C14 C13 H13 119.1 . . ?
C15 C14 C13 117.96(9) . . ?
C15 C14 C17 122.96(9) . . ?
C13 C14 C17 119.08(9) . . ?
C16 C15 C14 120.73(9) . . ?
C16 C15 H15 119.6 . . ?
C14 C15 H15 119.6 . . ?
C15 C16 C11 121.19(9) . . ?
C15 C16 H16 119.4 . . ?
C11 C16 H16 119.4 . . ?
C14 C17 C18 115.97(8) . . ?
C14 C17 H17A 108.3 . . ?
C18 C17 H17A 108.3 . . ?
C14 C17 H17B 108.3 . . ?
C18 C17 H17B 108.3 . . ?
H17A C17 H17B 107.4 . . ?
C17 C18 C19 112.95(8) . . ?
C17 C18 H18A 109.0 . . ?
C19 C18 H18A 109.0 . . ?
C17 C18 H18B 109.0 . . ?
C19 C18 H18B 109.0 . . ?
H18A C18 H18B 107.8 . . ?
C20 C19 C18 111.92(8) . . ?
C20 C19 H19A 109.2 . . ?
C18 C19 H19A 109.2 . . ?
C20 C19 H19B 109.2 . . ?
C18 C19 H19B 109.2 . . ?
H19A C19 H19B 107.9 . . ?
C19 C20 C21 114.44(8) . . ?
C19 C20 H20A 108.6 . . ?
C21 C20 H20A 108.6 . . ?
C19 C20 H20B 108.6 . . ?
C21 C20 H20B 108.6 . . ?
H20A C20 H20B 107.6 . . ?
C20 C21 C22 113.14(8) . . ?
C20 C21 H21A 109.0 . . ?
C22 C21 H21A 109.0 . . ?
C20 C21 H21B 109.0 . . ?
C22 C21 H21B 109.0 . . ?
H21A C21 H21B 107.8 . . ?
C23 C22 C21 110.98(8) . . ?
C23 C22 H22A 109.4 . . ?
C21 C22 H22A 109.4 . . ?
C23 C22 H22B 109.4 . . ?
C21 C22 H22B 109.4 . . ?
H22A C22 H22B 108.0 . . ?
C24 C23 C28 118.40(9) . . ?
C24 C23 C22 121.04(9) . . ?
C28 C23 C22 120.49(9) . . ?
C25 C24 C23 120.83(9) . . ?
C25 C24 H24 119.6 . . ?
C23 C24 H24 119.6 . . ?
C24 C25 C26 120.92(9) . . ?
C24 C25 H25 119.5 . . ?
C26 C25 H25 119.5 . . ?
C25 C26 C27 118.19(9) . . ?
C25 C26 C29 116.70(9) . . ?
C27 C26 C29 125.11(9) . . ?
C28 C27 C26 120.19(9) . . ?
C28 C27 H27 119.9 . . ?
C26 C27 H27 119.9 . . ?
C27 C28 C23 121.45(9) . . ?
C27 C28 H28 119.3 . . ?
C23 C28 H28 119.3 . . ?
C30 C29 C26 132.38(9) . . ?
C30 C29 H29 113.8 . . ?
C26 C29 H29 113.8 . . ?
C29 C30 C31 124.95(9) . . ?
C29 C30 C32 117.04(9) . . ?
C31 C30 C32 118.01(8) . . ?
N2 C31 C30 179.88(14) . . ?
O3 C32 O4 124.06(9) . . ?
O3 C32 C30 123.27(9) . . ?
O4 C32 C30 112.67(8) . . ?
O4 C33 C34 108.64(8) . . ?
O4 C33 H33A 110.0 . . ?
C34 C33 H33A 110.0 . . ?
O4 C33 H33B 110.0 . . ?
C34 C33 H33B 110.0 . . ?
H33A C33 H33B 108.3 . . ?
C33 C34 C35 110.03(8) . . ?
C33 C34 H34A 109.7 . . ?
C35 C34 H34A 109.7 . . ?
C33 C34 H34B 109.7 . . ?
C35 C34 H34B 109.7 . . ?
H34A C34 H34B 108.2 . . ?
C36 C35 C34 113.45(8) . . ?
C36 C35 H35A 108.9 . . ?
C34 C35 H35A 108.9 . . ?
C36 C35 H35B 108.9 . . ?
C34 C35 H35B 108.9 . . ?
H35A C35 H35B 107.7 . . ?
C35 C36 C37 112.55(8) . . ?
C35 C36 H36A 109.1 . . ?
C37 C36 H36A 109.1 . . ?
C35 C36 H36B 109.1 . . ?
C37 C36 H36B 109.1 . . ?
H36A C36 H36B 107.8 . . ?
C38 C37 C36 113.26(8) . . ?
C38 C37 H37A 108.9 . . ?
C36 C37 H37A 108.9 . . ?
C38 C37 H37B 108.9 . . ?
C36 C37 H37B 108.9 . . ?
H37A C37 H37B 107.7 . . ?
C37 C38 H38A 109.5 . . ?
C37 C38 H38B 109.5 . . ?
H38A C38 H38B 109.5 . . ?
C37 C38 H38C 109.5 . . ?
H38A C38 H38C 109.5 . . ?
H38B C38 H38C 109.5 . . ?
C7 O1 C6 113.92(7) . . ?
C32 O4 C33 114.35(8) . . ?

loop_
_geom_torsion_atom_site_label_1
_geom_torsion_atom_site_label_2
_geom_torsion_atom_site_label_3
_geom_torsion_atom_site_label_4
_geom_torsion
_geom_torsion_site_symmetry_1
_geom_torsion_site_symmetry_2
_geom_torsion_site_symmetry_3
_geom_torsion_site_symmetry_4
_geom_torsion_publ_flag
C1 C2 C3 C4 179.31(8) . . . . ?
C2 C3 C4 C5 -176.29(8) . . . . ?
C3 C4 C5 C6 177.82(8) . . . . ?
C4 C5 C6 O1 -179.74(7) . . . . ?
O2 C7 C8 C10 0.77(14) . . . . ?
O1 C7 C8 C10 -179.48(8) . . . . ?
O2 C7 C8 C9 -178.27(9) . . . . ?
O1 C7 C8 C9 1.49(12) . . . . ?
C9 C8 C10 C11 0.25(17) . . . . ?
C7 C8 C10 C11 -178.72(9) . . . . ?
C8 C10 C11 C16 176.41(10) . . . . ?
C8 C10 C11 C12 -3.46(17) . . . . ?
C16 C11 C12 C13 -0.20(14) . . . . ?
C10 C11 C12 C13 179.67(9) . . . . ?
C11 C12 C13 C14 -0.20(14) . . . . ?
C12 C13 C14 C15 0.37(14) . . . . ?
C12 C13 C14 C17 -179.97(9) . . . . ?
C13 C14 C15 C16 -0.14(15) . . . . ?
C17 C14 C15 C16 -179.78(10) . . . . ?
C14 C15 C16 C11 -0.26(16) . . . . ?
C12 C11 C16 C15 0.43(15) . . . . ?
C10 C11 C16 C15 -179.45(9) . . . . ?
C15 C14 C17 C18 18.48(15) . . . . ?
C13 C14 C17 C18 -161.16(9) . . . . ?
C14 C17 C18 C19 175.41(9) . . . . ?
C17 C18 C19 C20 -174.66(9) . . . . ?
C18 C19 C20 C21 -177.04(9) . . . . ?
C19 C20 C21 C22 69.78(12) . . . . ?
C20 C21 C22 C23 174.80(9) . . . . ?
C21 C22 C23 C24 89.52(11) . . . . ?
C21 C22 C23 C28 -87.25(11) . . . . ?
C28 C23 C24 C25 0.19(15) . . . . ?
C22 C23 C24 C25 -176.64(9) . . . . ?
C23 C24 C25 C26 -1.38(15) . . . . ?
C24 C25 C26 C27 1.26(14) . . . . ?
C24 C25 C26 C29 -179.27(9) . . . . ?
C25 C26 C27 C28 0.01(14) . . . . ?
C29 C26 C27 C28 -179.40(9) . . . . ?
C26 C27 C28 C23 -1.20(15) . . . . ?
C24 C23 C28 C27 1.10(14) . . . . ?
C22 C23 C28 C27 177.95(9) . . . . ?
C25 C26 C29 C30 176.94(10) . . . . ?
C27 C26 C29 C30 -3.63(17) . . . . ?
C26 C29 C30 C31 -0.98(17) . . . . ?
C26 C29 C30 C32 179.50(9) . . . . ?
C29 C30 C32 O3 2.12(15) . . . . ?
C31 C30 C32 O3 -177.43(10) . . . . ?
C29 C30 C32 O4 -177.66(8) . . . . ?
C31 C30 C32 O4 2.79(12) . . . . ?
O4 C33 C34 C35 -176.48(8) . . . . ?
C33 C34 C35 C36 -177.33(8) . . . . ?
C34 C35 C36 C37 179.77(8) . . . . ?
C35 C36 C37 C38 177.27(8) . . . . ?
O2 C7 O1 C6 -1.44(14) . . . . ?
C8 C7 O1 C6 178.81(8) . . . . ?
C5 C6 O1 C7 -178.74(8) . . . . ?
O3 C32 O4 C33 1.31(14) . . . . ?
C30 C32 O4 C33 -178.91(8) . . . . ?
C34 C33 O4 C32 -179.89(8) . . . . ?

_refine_diff_density_max         0.249
_refine_diff_density_min         -0.180
_refine_diff_density_rms         0.032

_shelxl_version_number           2013-2

_shelx_res_file                  
;
TITL   xs0358a
CELL   1.54178    14.93217  14.22602  15.93712  90.0000 100.8897  90.0000
ZERR         4     0.00016   0.00015   0.00017   0.0000   0.0010   0.0000
LATT  1
SYMM -X,1/2+Y,1/2-Z
SFAC C H N O
UNIT 152 192 8 16

TEMP -163

ACTA
HTAB
BOND
BOND $H
CONF
WPDB

L.S. 6
FMAP 2
PLAN 10
OMIT -2 143.8

WGHT    0.045400    0.701400
FVAR       5.00866
C1    1    0.873420    0.230090    1.915972    11.00000    0.03095    0.03225 =
         0.02445    0.00397   -0.00170   -0.00282
AFIX 137
H1A   2    0.920719    0.269863    1.899306    11.00000   -1.50000
H1B   2    0.901554    0.186001    1.960478    11.00000   -1.50000
H1C   2    0.829307    0.269613    1.937983    11.00000   -1.50000
AFIX   0
C2    1    0.824694    0.175315    1.838414    11.00000    0.02381    0.02555 =
         0.02448    0.00523   -0.00041   -0.00242
AFIX  23
H2A   2    0.774592    0.138192    1.854759    11.00000   -1.20000
H2B   2    0.868152    0.130791    1.820021    11.00000   -1.20000
AFIX   0
C3    1    0.785630    0.239537    1.763806    11.00000    0.02408    0.02213 =
         0.02190    0.00266    0.00232    0.00013
AFIX  23
H3A   2    0.835854    0.277303    1.748467    11.00000   -1.20000
H3B   2    0.741963    0.283607    1.782479    11.00000   -1.20000
AFIX   0
C4    1    0.737200    0.187331    1.684386    11.00000    0.02229    0.02208 =
         0.02124    0.00270    0.00274    0.00035
AFIX  23
H4A   2    0.684197    0.153049    1.698331    11.00000   -1.20000
H4B   2    0.779443    0.140407    1.667496    11.00000   -1.20000
AFIX   0
C5    1    0.704392    0.253274    1.609190    11.00000    0.02614    0.02248 =
         0.02144    0.00264    0.00181   -0.00137
AFIX  23
H5A   2    0.659877    0.298570    1.624687    11.00000   -1.20000
H5B   2    0.756771    0.289269    1.596014    11.00000   -1.20000
AFIX   0
C6    1    0.660412    0.198075    1.531610    11.00000    0.02874    0.02107 =
         0.01934    0.00522    0.00322    0.00133
AFIX  23
H6A   2    0.704659    0.152710    1.515742    11.00000   -1.20000
H6B   2    0.607544    0.162461    1.544211    11.00000   -1.20000
AFIX   0
C7    1    0.588624    0.222141    1.389246    11.00000    0.02337    0.02131 =
         0.01968    0.00105    0.00497    0.00044
C8    1    0.556771    0.290429    1.318524    11.00000    0.01935    0.01971 =
         0.02096    0.00210    0.00480    0.00070
C9    1    0.575786    0.388410    1.334278    11.00000    0.02089    0.02413 =
         0.01792    0.00186    0.00216   -0.00025
C10   1    0.512991    0.253950    1.243567    11.00000    0.02085    0.01855 =
         0.02297    0.00112    0.00559    0.00032
AFIX  43
H10   2    0.505946    0.187606    1.244369    11.00000   -1.20000
AFIX   0
C11   1    0.474683    0.297087    1.162011    11.00000    0.01833    0.01948 =
         0.02095    0.00080    0.00336    0.00032
C12   1    0.471753    0.394117    1.145072    11.00000    0.02298    0.01885 =
         0.02082   -0.00200    0.00367   -0.00052
AFIX  43
H12   2    0.495889    0.437213    1.189097    11.00000   -1.20000
AFIX   0
C13   1    0.433910    0.427030    1.064648    11.00000    0.02214    0.01682 =
         0.02500    0.00132    0.00448   -0.00009
AFIX  43
H13   2    0.432333    0.492848    1.054400    11.00000   -1.20000
AFIX   0
C14   1    0.397855    0.366155    0.997899    11.00000    0.01945    0.02165 =
         0.02210    0.00195    0.00063   -0.00101
C15   1    0.400519    0.269871    1.014749    11.00000    0.02987    0.02033 =
         0.02338   -0.00085   -0.00341   -0.00341
AFIX  43
H15   2    0.376349    0.227008    0.970535    11.00000   -1.20000
AFIX   0
C16   1    0.438097    0.235990    1.095413    11.00000    0.02705    0.01738 =
         0.02563    0.00115   -0.00018   -0.00130
AFIX  43
H16   2    0.439012    0.170172    1.105620    11.00000   -1.20000
AFIX   0
C17   1    0.357511    0.406887    0.911464    11.00000    0.02964    0.02226 =
         0.02485    0.00431   -0.00275   -0.00450
AFIX  23
H17A  2    0.408198    0.425599    0.882955    11.00000   -1.20000
H17B  2    0.323599    0.464683    0.920415    11.00000   -1.20000
AFIX   0
C18   1    0.294003    0.342823    0.851532    11.00000    0.02665    0.02217 =
         0.02060    0.00265   -0.00081   -0.00166
AFIX  23
H18A  2    0.245413    0.320032    0.880962    11.00000   -1.20000
H18B  2    0.328757    0.287454    0.837845    11.00000   -1.20000
AFIX   0
C19   1    0.250110    0.391235    0.768534    11.00000    0.02671    0.02244 =
         0.02143    0.00318   -0.00080   -0.00217
AFIX  23
H19A  2    0.220022    0.449832    0.782091    11.00000   -1.20000
H19B  2    0.298111    0.408525    0.736163    11.00000   -1.20000
AFIX   0
C20   1    0.180105    0.328555    0.713219    11.00000    0.03089    0.02736 =
         0.02368    0.00351   -0.00217   -0.00697
AFIX  23
H20A  2    0.131023    0.313911    0.745134    11.00000   -1.20000
H20B  2    0.209879    0.268558    0.702992    11.00000   -1.20000
AFIX   0
C21   1    0.137204    0.371169    0.627128    11.00000    0.02213    0.03009 =
         0.02256    0.00204   -0.00072   -0.00324
AFIX  23
H21A  2    0.113932    0.434684    0.636643    11.00000   -1.20000
H21B  2    0.084575    0.332054    0.600636    11.00000   -1.20000
AFIX   0
C22   1    0.203861    0.378661    0.565273    11.00000    0.02156    0.02918 =
         0.02253   -0.00128   -0.00037    0.00289
AFIX  23
H22A  2    0.253553    0.422810    0.588745    11.00000   -1.20000
H22B  2    0.231404    0.316315    0.559224    11.00000   -1.20000
AFIX   0
C23   1    0.156241    0.412636    0.479105    11.00000    0.01769    0.02630 =
         0.02080   -0.00116    0.00352    0.00135
C24   1    0.149372    0.508268    0.460099    11.00000    0.02466    0.02413 =
         0.02233   -0.00589    0.00172   -0.00220
AFIX  43
H24   2    0.177979    0.552615    0.501128    11.00000   -1.20000
AFIX   0
C25   1    0.101449    0.539431    0.382283    11.00000    0.02564    0.01933 =
         0.02631   -0.00208    0.00440   -0.00118
AFIX  43
H25   2    0.096433    0.604991    0.371038    11.00000   -1.20000
AFIX   0
C26   1    0.060078    0.475519    0.319627    11.00000    0.01887    0.02168 =
         0.02081   -0.00158    0.00360   -0.00050
C27   1    0.067164    0.378963    0.338850    11.00000    0.02187    0.02035 =
         0.02230   -0.00291    0.00190   -0.00129
AFIX  43
H27   2    0.039816    0.334226    0.297603    11.00000   -1.20000
AFIX   0
C28   1    0.113801    0.349006    0.417577    11.00000    0.02290    0.01964 =
         0.02478   -0.00049    0.00285    0.00046
AFIX  43
H28   2    0.117036    0.283663    0.430078    11.00000   -1.20000
AFIX   0
C29   1    0.012451    0.515079    0.239977    11.00000    0.02156    0.01931 =
         0.02550    0.00033    0.00572   -0.00058
AFIX  43
H29   2    0.011408    0.581847    0.239261    11.00000   -1.20000
AFIX   0
C30   1   -0.030841    0.475344    0.166398    11.00000    0.01980    0.02127 =
         0.02182    0.00166    0.00378    0.00074
C31   1   -0.037966    0.376004    0.150406    11.00000    0.01941    0.02607 =
         0.01819    0.00067    0.00112    0.00102
C32   1   -0.073635    0.540236    0.096701    11.00000    0.02185    0.02395 =
         0.02242    0.00176    0.00404   -0.00088
C33   1   -0.159128    0.555587   -0.042632    11.00000    0.02672    0.02383 =
         0.02133    0.00529    0.00206    0.00169
AFIX  23
H33A  2   -0.111604    0.594425   -0.061514    11.00000   -1.20000
H33B  2   -0.203806    0.598165   -0.023623    11.00000   -1.20000
AFIX   0
C34   1   -0.206196    0.495137   -0.115408    11.00000    0.02514    0.02409 =
         0.02251    0.00347    0.00238   -0.00066
AFIX  23
H34A  2   -0.255973    0.459155   -0.097207    11.00000   -1.20000
H34B  2   -0.162142    0.449755   -0.131587    11.00000   -1.20000
AFIX   0
C35   1   -0.245263    0.556543   -0.192201    11.00000    0.02313    0.02261 =
         0.02240    0.00251    0.00454    0.00024
AFIX  23
H35A  2   -0.286305    0.604079   -0.174319    11.00000   -1.20000
H35B  2   -0.194624    0.590439   -0.211032    11.00000   -1.20000
AFIX   0
C36   1   -0.297978    0.501229   -0.267456    11.00000    0.02468    0.02231 =
         0.02235    0.00299    0.00304    0.00038
AFIX  23
H36A  2   -0.348655    0.467198   -0.248822    11.00000   -1.20000
H36B  2   -0.256990    0.453932   -0.285776    11.00000   -1.20000
AFIX   0
C37   1   -0.336698    0.563984   -0.343282    11.00000    0.02388    0.02284 =
         0.02431    0.00313    0.00251    0.00145
AFIX  23
H37A  2   -0.379843    0.609317   -0.325512    11.00000   -1.20000
H37B  2   -0.286284    0.600370   -0.359900    11.00000   -1.20000
AFIX   0
C38   1   -0.385758    0.509379   -0.420591    11.00000    0.03102    0.02871 =
         0.02589    0.00245   -0.00106    0.00090
AFIX 137
H38A  2   -0.342618    0.466886   -0.440650    11.00000   -1.50000
H38B  2   -0.410772    0.553414   -0.466328    11.00000   -1.50000
H38C  2   -0.435470    0.472681   -0.404566    11.00000   -1.50000
AFIX   0
N1    3    0.591100    0.466956    1.346098    11.00000    0.03320    0.02406 =
         0.02642    0.00000    0.00292   -0.00358
N2    3   -0.043513    0.296578    0.137697    11.00000    0.03166    0.02484 =
         0.02759   -0.00285    0.00069    0.00118
O1    4    0.630387    0.263461    1.461108    11.00000    0.02786    0.02114 =
         0.01787    0.00320    0.00070   -0.00085
O2    4    0.577322    0.138519    1.380777    11.00000    0.04632    0.01949 =
         0.02280    0.00202    0.00021   -0.00052
O3    4   -0.068955    0.624593    0.102518    11.00000    0.04268    0.02163 =
         0.02885    0.00302   -0.00228   -0.00074
O4    4   -0.117684    0.494485    0.027733    11.00000    0.02841    0.02353 =
         0.01981    0.00269   -0.00137    0.00036
HKLF      4

REM    xs0358a
REM R1 =  0.0335 for    5792 Fo > 4sig(Fo)  and  0.0382 for all    6527 data
REM    399 parameters refined using      0 restraints

END

WGHT      0.0452      0.7041

REM Instructions for potential hydrogen bonds

REM No hydrogen bonds found for HTAB generation

REM Highest difference peak  0.249,  deepest hole -0.180,  1-sigma level  0.032
Q1    1   0.5727  0.2602  1.3510  11.00000  0.05    0.25
Q2    1  -0.0487  0.5008  0.1318  11.00000  0.05    0.22
Q3    1   0.7208  0.2191  1.6471  11.00000  0.05    0.21
Q4    1   0.2160  0.3572  0.7418  11.00000  0.05    0.21
Q5    1   0.4523  0.2723  1.1325  11.00000  0.05    0.21
Q6    1   0.4633  0.3427  1.1594  11.00000  0.05    0.21
Q7    1   0.3880  0.3214  1.0140  11.00000  0.05    0.21
Q8    1   0.2745  0.3638  0.8101  11.00000  0.05    0.21
Q9    1   0.4930  0.2803  1.2032  11.00000  0.05    0.20
Q10   1   0.3223  0.3753  0.8851  11.00000  0.05    0.20
;
_shelx_res_checksum              78366

_shelx_hkl_file                  
;
   0   0   2 241.524 40.8854   3
   0   0  -2 171.662 40.4562  20
   0   0  -3 4.75160 45.0825  20
   0   0   3-45.2404 45.2935  22
   0   0   3 2.86623 31.2752  21
   0   0   3 27.5702 37.6158   3
   0   0   4 497650. 2361.80  22
   0   0  -4 507687. 2534.76  20
   0   0  -5 15.1670 54.5863  20
   0   0  -5 38.8300 63.7859   5
   0   0   5 34.7854 52.2212  21
   0   0   5-18.8107 50.3510  22
   0   0   5-44.6975 70.0371   3
   0   0  -5 8.48285 7.76795  18
   0   0   6 6735.77 336.854  21
   0   0   6 6525.26 344.139  22
   0   0  -6 6552.71 364.788  20
   0   0  -6 6468.25 365.782   5
   0   0   7-8.67566 55.4028  21
   0   0   7 36.2472 57.5004  22
   0   0  -7 39.7598 77.0782   5
   0   0  -7 41.1125 80.0258  20
   0   0  -8 48277.5 1169.35  20
   0   0   8 46182.8 1056.05  21
   0   0  -8 48084.1 1210.69   5
   0   0   8 48746.9 1109.37  22
   0   0   9 57.2297 73.5767  22
   0   0  -9 10.3823 93.1921   5
   0   0  -9 72.5722 88.7223  20
   0   0   9 95.3599 83.4602  21
   0   0  10 31672.2 1016.48  22
   0   0  10 31302.3 1010.46  21
   0   0 -10 31150.2 1150.14   5
   0   0  11-379.457 127.989  21
   0   0 -11 90.6725 131.178   5
   0   0 -12 28281.8 1222.42   5
   0   0  12 27411.7 588.168  16
   0   0  13-13.6834 59.6441  12
   0   0  14 41996.0 748.275  12
   0   0  14 42120.6 790.409  14
   0   0  15 10.4089 61.2158  12
   0   0  15 30.7378 70.3926  14
   0   0  16 20830.5 537.391  14
   0   0  16 21764.4 519.123  12
   0   0  17 8.12346 56.9730  12
   0   0  17 5.65666 63.8541  14
   0   0  18 199.198 67.3981  14
   0   0  18 168.114 52.2685  12
   0   0  19 12.9136 30.9449  12
   0  -1   0 3.27062 16.7590  18
   0   1   0 10.4155 19.1067   2
   0  -1   0 42.1904 14.6385  20
   0   1   1 67913.1 361.984  19
   0  -1  -1 66658.7 638.905  20
   0   1   1 66338.0 592.068   2
   0  -1  -1 67337.5 497.298  18
   0  -1  -2 23290.3 316.228   5
   0   1   2 23369.0 347.707  21
   0   1   2 23996.0 449.351   2
   0   1   2 22485.2 289.937  19
   0  -1  -2 23361.4 464.000  20
   0  -1   2 22529.0 346.094  18
   0   1  -2 21484.2 243.924  20
   0  -1  -2 23264.5 285.047  18
   0  -1  -3 15041.1 434.817  20
   0  -1  -3 14183.9 326.802   5
   0   1  -3 14648.3 286.666  20
   0   1   3 14158.0 325.746  21
   0  -1   3 14317.5 339.780  22
   0   1   3 14666.0 381.869  22
   0  -1  -3 14198.3 221.861  18
   0  -1   3 14288.3 375.411  21
   0   1   3 14082.2 387.611   4
   0   1   3 14977.9 433.147   2
   0   1   4 4410.87 257.753   4
   0  -1  -4 4413.74 224.276   5
   0  -1   4 4741.94 244.924  21
   0   1   4 4531.30 246.472  22
   0  -1  -4 4483.12 272.786  20
   0  -1   4 4345.28 221.200  22
   0   1   4 4587.44 228.624   3
   0  -1  -4 4406.69 119.146  18
   0   1   4 4581.46 216.432  21
   0   1  -4 5132.18 217.737  20
   0   1   5 10774.9 447.255   4
   0   1  -5 10887.1 366.475  20
   0  -1  -5 10469.4 395.091   5
   0   1   5 10780.2 374.655  21
   0  -1  -5 10355.9 461.990  20
   0  -1   5 10011.0 391.913  21
   0  -1   5 9989.23 373.775  22
   0   1  -5 10708.6 444.810   5
   0   1   5 10544.8 390.221   3
   0   1   5 10951.8 420.091  22
   0  -1   6 2840.38 233.398  21
   0  -1  -6 3187.47 284.789  20
   0   1   6 3148.93 238.086   3
   0   1  -6 3037.70 270.966   5
   0   1   6 3064.91 250.326  22
   0   1  -6 2903.35 222.254  20
   0  -1  -6 2823.06 234.532   5
   0  -1   6 2584.11 219.274  22
   0   1   6 3246.76 277.067   4
   0   1   6 3113.33 225.880  21
   0   1  -7-29.8973 77.0240   5
   0  -1  -7-8.63943 78.5001   5
   0  -1  -7-0.80133 69.6369  20
   0  -1   7 210.371 97.4111  22
   0   1   7 125.572 73.0010   3
   0   1  -7 304.040 95.6917  20
   0   1   7 149.141 98.2384  22
   0   1   7 34.8086 53.5210  21
   0  -1   7 1.24010 66.6435  21
   0  -1   8 3987.05 322.072  22
   0  -1  -8 4243.07 356.373   5
   0  -1  -8 3601.15 357.888  20
   0   1  -8 4261.41 381.792   5
   0   1   8 4156.31 312.635  21
   0  -1   8 3594.30 308.921  21
   0   1  -8 4366.55 322.306  20
   0   1   8 4377.08 349.405  22
   0  -1  -9 46124.2 1315.97  20
   0   1   9 45507.7 1186.33  22
   0  -1   9 47200.9 1143.23  22
   0  -1   9 46393.7 1185.55  21
   0  -1  -9 46648.9 1255.00   5
   0   1   9 47834.7 1131.47  21
   0   1  -9 45368.3 1328.88   5
   0  -1 -10 7542.85 562.954  20
   0  -1 -10 8357.84 572.841   5
   0  -1  10 7821.72 494.588  22
   0  -1  10 7885.58 518.507  21
   0   1  10 8911.40 522.618  21
   0   1  10 8325.29 533.996  22
   0   1 -10 8767.93 634.781   5
   0   1  11 110.277 118.611  22
   0   1 -11-30.5971 129.987   5
   0  -1 -11-9.45530 142.074   5
   0  -1  11 95.4835 97.2285  21
   0   1 -12 837.197 233.599   5
   0  -1  12 1127.30 135.310  16
   0  -1  12 1110.59 116.959  12
   0   1  12 943.318 117.024  16
   0  -1  12 1081.41 209.681  21
   0   1  12 1115.54 123.651  12
   0  -1  13 10132.9 385.613  16
   0  -1  13 10677.2 368.785  12
   0  -1  13 9933.66 375.178  14
   0   1  13 10736.6 367.759  12
   0  -1  13 10670.0 355.567  15
   0   1  14 16068.2 462.286  12
   0  -1  14 15459.3 428.404  15
   0   1  14 15211.9 475.745  14
   0  -1  14 15260.9 474.449  14
   0  -1  14 15414.7 453.369  12
   0  -1  15 246.678 92.3558  14
   0   1  15 44.5366 72.3092  14
   0   1  15 202.355 65.5039  12
   0  -1  15 242.826 78.8795  12
   0  -1  16 10480.0 363.510  12
   0  -1  16 10504.3 382.838  14
   0   1  16 10291.7 380.243  14
   0   1  16 10225.8 355.653  12
   0   1  17 95.1589 71.9187  14
   0  -1  17 142.206 65.1394  12
   0  -1  17 114.846 79.0635  14
   0   1  17 66.1439 56.8898  12
   0  -1  18 235.594 67.5296  14
   0   1  18 205.942 55.8609  12
   0  -1  18 122.241 54.8665  12
   0   1  18 239.518 71.1313  14
   0  -1  19 230.008 42.4520  12
   0   1  19 227.581 56.0043  14
   0  -2   0 5884.66 228.976  18
   0  -2   0 6052.27 203.251  20
   0   2   0 6201.14 208.616   2
   0  -2   1 59067.4 465.647  20
   0  -2  -1 58175.6 681.487  18
   0  -2  -1 60215.2 762.913  20
   0  -2   1 56703.8 724.428  18
   0   2   1 57361.4 710.140   2
   0   2   1 58803.7 435.641  19
   0  -2   2 1878.80 140.035  18
   0   2   2 1773.31 148.366   2
   0  -2  -2 1875.49 73.9938   5
   0   2   2 1926.11 88.6484  19
   0  -2  -2 1791.99 121.010  18
   0  -2  -2 2020.58 168.069  20
   0   2   3 14242.4 400.902   4
   0  -2  -3 14832.5 298.040   5
   0  -2   3 14596.5 389.869  18
   0   2   3 14301.5 279.115  19
   0  -2  -3 14609.3 327.991  18
   0   2   3 15788.8 486.162   2
   0   2   3 14492.2 429.027  22
   0  -2  -3 14902.1 499.408  20
   0   2   4 351.492 77.6467  21
   0  -2  -4 354.313 111.242  20
   0   2   4 289.475 80.3495  22
   0  -2   4 304.107 82.6182  22
   0   2   4 256.550 91.0707   2
   0  -2   4 221.724 71.0633  21
   0  -2  -4 404.056 70.1195   5
   0   2   4 291.919 85.8689   4
   0  -2  -4 315.256 53.4321  18
   0   2  -4 259.737 36.1496  20
   0  -2   5 124325. 1348.79  22
   0  -2   5 120893. 1465.66  21
   0  -2  -5 118883. 830.537  18
   0   2   5 123613. 1498.56  22
   0  -2  -5 123063. 1263.74   5
   0  -2  -5 123596. 1733.23  20
   0   2   5 122105. 1395.94   3
   0   2  -5 120029. 925.088  20
   0   2   5 122767. 1534.23   4
   0   2   5 121010. 1283.97  21
   0   2  -5 120174. 1572.86   5
   0   2   6 2906.25 255.837  22
   0   2  -6 2848.07 172.176  20
   0  -2   6 2770.35 224.322  22
   0  -2  -6 2726.93 218.053   5
   0   2  -6 2840.94 270.605   5
   0   2   6 2674.56 214.789  21
   0   2   6 2973.89 270.671   4
   0   2   6 2852.14 238.049   3
   0  -2   6 2961.15 253.316  21
   0  -2  -6 2949.95 299.795  20
   0  -2   7 937864. 4782.52  21
   0  -2  -7 921581. 5438.20  20
   0   2   7 914912. 4218.37  21
   0   2   7 929405. 4836.24  22
   0  -2  -7 899217. 4375.18   5
   0  -2   7 919333. 4371.85  22
   0   2  -7 905151. 5202.29   5
   0   2   7 941478. 4576.25   3
   0  -2  -8 12321.0 679.639  20
   0  -2   8 12232.3 590.394  21
   0  -2   8 12034.0 535.054  22
   0   2  -8 11976.0 661.690   5
   0   2   8 12466.6 531.938  21
   0   2   8 12181.3 593.255  22
   0  -2  -8 11798.5 551.080   5
   0   2   8 12307.9 571.742   3
   0   2  -9 11636.6 693.571   5
   0   2   9 11338.3 544.485  21
   0  -2  -9 11028.5 574.320   5
   0   2   9 10863.1 606.098  22
   0  -2   9 12035.2 626.063  21
   0  -2  -9 10891.9 686.994  20
   0   2   9 12011.9 606.789   3
   0  -2   9 11138.3 554.359  22
   0  -2 -10 7252.97 591.894  20
   0  -2  10 7911.94 540.666  21
   0   2  10 7253.78 520.504  22
   0   2 -10 7361.22 603.874   5
   0   2  10 7697.29 472.438  21
   0   2  11 79847.8 1787.30  22
   0   2 -11 72639.5 2015.87   5
   0  -2  11 76450.7 1766.59  21
   0  -2 -11 76186.4 2002.31  20
   0  -2  12 22.2763 50.5517  12
   0   2 -12-66.7061 181.036   5
   0  -2  12 155.997 122.841  21
   0  -2  12 2.39625 72.3809  16
   0   2  12 19.8450 52.8871  12
   0  -2  12 49.5754 60.3429  14
   0   2 -13 12050.9 874.639   5
   0  -2  13 12800.2 431.890  16
   0  -2  13 12559.0 392.326  15
   0  -2  13 12797.8 420.654  14
   0  -2  13 13023.7 406.073  12
   0   2  13 12690.9 398.948  12
   0   2  14 123.812 72.7050  12
   0  -2  14 117.812 77.2936  12
   0  -2  14 84.9849 66.7110  14
   0  -2  14 274.872 85.0948  15
   0  -2  15 12092.8 403.561  12
   0  -2  15 11627.4 368.895  15
   0   2  15 11698.8 410.876  14
   0   2  15 10963.3 383.755  12
   0  -2  15 11772.1 406.967  14
   0  -2  16 252.838 88.7023  12
   0   2  16 183.083 78.6510  12
   0  -2  16 171.804 68.0204  14
   0   2  16 133.798 85.3009  14
   0  -2  17 38.2934 55.7413  12
   0   2  17 20.2988 61.4757  14
   0   2  17 207.945 74.5341  12
   0  -2  17 33.5235 57.7957  14
   0  -2  18 108.439 57.8475  14
   0  -2  18 215.090 55.3893  12
   0   2  18 41.0457 41.0314  12
   0   2  18 163.224 63.6315  14
   0   2  19 1804.08 110.566  14
   0  -2  19 1659.20 85.8679  12
   0  -3   0 56.2675 47.3649  20
   0  -3   0 1.83766 53.5179  18
   0   3   0-2.78203 59.2479   2
   0  -3   1 21938.6 394.386  20
   0  -3  -1 21031.0 517.864  18
   0   3   1 22052.6 521.410   2
   0   3  -1 20878.8 449.524   2
   0   3   1 22009.8 338.431  19
   0  -3   1 21983.8 554.569  18
   0  -3  -1 22902.2 561.136  20
   0  -3   2 52129.0 861.067  18
   0  -3  -2 52864.9 945.357  20
   0   3   2 55627.7 910.100   2
   0  -3  -2 50358.7 778.133  18
   0   3   2 50842.8 510.377  19
   0  -3  -3 22510.2 678.020  20
   0   3   3 20502.9 505.711   4
   0  -3  -3 22130.4 506.105  18
   0  -3   3 20182.9 552.021  18
   0   3   3 24592.7 664.172   2
   0   3   3 21749.9 589.055  22
   0   3   3 22167.7 342.650  19
   0   3   4 33697.1 795.347  22
   0   3   4 33883.0 731.251   4
   0  -3  -4 33964.6 904.350  20
   0  -3   4 34453.8 732.137  18
   0  -3  -4 33455.3 615.068  18
   0  -3  -4 33717.9 480.725   5
   0   3  -5 182.653 108.824   5
   0   3   5 60.2231 81.2346  22
   0  -3  -5 142.002 55.2772  18
   0   3   5 102.048 69.8933   4
   0  -3  -5 7.04526 91.3949  20
   0  -3   5 126.209 83.1136  21
   0  -3  -5 27.6297 40.0578   5
   0   3   5 126.927 108.802   2
   0   3   6 99325.3 1543.79   4
   0  -3  -6 98610.1 1791.16  20
   0  -3   6 96492.0 1524.36  21
   0  -3   6 98211.1 1366.28  22
   0   3   6 99115.5 1560.93  22
   0   3  -6 97505.2 1642.36   5
   0  -3  -6 100274. 1188.46   5
   0  -3  -6 98371.9 900.545  18
   0  -3  -7 106165. 1386.18   5
   0   3  -7 106026. 1873.88   5
   0   3   7 104752. 1742.92   4
   0   3   7 104413. 1600.06   3
   0  -3   7 103295. 1516.27  22
   0   3   7 105904. 1734.91  22
   0  -3  -7 104560. 1983.99  20
   0  -3   7 107071. 1712.46  21
   0   3   8 7289.10 483.541  22
   0   3   8 7671.75 462.614   3
   0  -3   8 7091.80 420.041  22
   0   3  -8 6842.33 519.869   5
   0   3   8 6801.03 493.014   4
   0  -3   8 6813.19 467.714  21
   0  -3  -8 6470.16 526.959  20
   0  -3   9 6196.82 473.287  21
   0  -3  -9 5734.85 525.287  20
   0  -3   9 6451.20 426.721  22
   0   3   9 5889.88 468.684  22
   0   3   9 6214.53 460.938   3
   0   3  -9 6895.73 567.591   5
   0   3  10 926.822 200.073  22
   0   3  10 919.679 203.049   3
   0   3 -10 480.241 160.110   5
   0  -3 -10 600.378 166.431  20
   0  -3  10 1068.99 212.065  21
   0  -3  11 4454.78 446.342  21
   0   3  11 3438.43 383.720  22
   0   3 -11 4134.54 511.012   5
   0  -3 -11 3531.77 469.275  20
   0  -3  12 15875.6 461.925  16
   0  -3  12 16355.7 445.096  12
   0   3  12 15932.5 434.857  12
   0   3 -12 15869.3 1027.20   5
   0  -3  12 15500.5 433.009  14
   0  -3  12 16321.8 879.994  21
   0  -3 -12 16077.1 1001.67  20
   0  -3  13 1092.00 129.091  12
   0  -3  13 1378.84 159.403  16
   0  -3  13 1194.98 139.668  15
   0  -3  13 1305.53 144.425  14
   0   3  13 1367.05 147.060  12
   0  -3  14 64645.3 990.982  16
   0  -3  14 65731.9 939.747  12
   0  -3  14 66490.2 909.807  15
   0  -3  14 65972.5 950.323  14
   0   3  14 63589.5 917.044  12
   0  -3  15 1446.07 137.623  15
   0  -3  15 1227.87 134.126  12
   0  -3  15 1428.66 149.650  14
   0   3  15 1169.83 137.991  14
   0   3  15 1477.17 147.775  12
   0  -3  16 151.454 75.9513  12
   0   3  16 93.1875 63.5170  14
   0   3  16 44.9803 66.1565  12
   0  -3  16 127.146 71.1636  14
   0   3  17 31.2893 62.8933  14
   0  -3  17 13.6331 52.8393  14
   0   3  17 20.9078 52.2196  12
   0  -3  17 25.7426 56.5148  12
   0  -3  18 526.795 67.0951  12
   0   3  18 576.638 82.4259  14
   0   3  19-33.0976 35.3617  14
   0  -4   0 192506. 1836.91  18
   0   4   0 193322. 1693.74   2
   0  -4   0 194343. 1665.92  20
   0  -4  -1 108.480 88.2050  18
   0   4  -1 66.5817 76.6936   2
   0  -4  -1 22.5536 68.1392  20
   0   4   1-44.3632 70.7629  22
   0  -4   1 14.0938 41.2598  20
   0   4   1 68.3858 32.5607  19
   0   4   1 36.0451 81.6879   2
   0  -4   1 69.9908 81.0040  18
   0  -4   2 5195.67 325.136  18
   0  -4   2 5001.09 181.078  20
   0   4   2 5169.88 189.773  19
   0  -4  -2 4889.95 296.592  18
   0  -4  -2 5001.51 334.583  20
   0   4   2 4945.65 316.937   2
   0   4   2 4947.46 301.888  22
   0   4  -2 4611.21 249.490   2
   0   4   3 2265.97 121.684  19
   0   4   3 2452.47 246.075   2
   0   4   3 2052.64 211.599  22
   0  -4   3 2578.92 233.955  18
   0  -4  -3 2127.48 194.687  18
   0  -4  -3 1830.82 226.649  20
   0   4  -3 2210.13 172.460   2
   0   4   4 197035. 2096.86  22
   0  -4  -4 197228. 1762.67  18
   0  -4   4 192807. 2002.80  18
   0  -4  -4 196608. 2360.36  20
   0   4   4 198954. 2288.30   2
   0   4   4 189661. 1082.68  19
   0   4   4 186482. 1776.40   4
   0   4   5 12963.1 575.588  22
   0  -4   5 12672.2 523.868  18
   0  -4  -5 11707.1 419.985  18
   0   4   5 12977.4 647.770   2
   0  -4  -5 11986.5 633.076  20
   0  -4   5 12637.0 560.374  21
   0   4  -5 12569.3 578.406   5
   0   4   5 12083.6 504.817   4
   0   4   6 86340.9 1569.60  22
   0  -4  -6 87831.3 1815.48  20
   0   4   6 81154.3 1753.46   2
   0   4   6 87058.0 1470.70   4
   0  -4  -6 86146.2 1063.63  18
   0  -4   6 87478.5 1558.71  21
   0   4  -6 85205.5 1631.53   5
   0  -4   6 87088.0 1363.04  22
   0   4   7 17131.9 716.403   4
   0   4   7 17157.3 691.748   3
   0   4  -7 17221.1 791.612   5
   0   4   7 17362.7 754.070  22
   0  -4   7 17896.9 750.680  21
   0  -4   7 16782.7 634.084  22
   0  -4  -7 17572.9 865.640  20
   0  -4   8-84.4775 96.2434  21
   0   4   8 318.168 119.926   4
   0  -4   8-28.2309 52.1316  22
   0  -4  -8 176.548 149.104  20
   0   4   8 134.600 106.743  22
   0   4   8 57.6716 84.7039   3
   0   4  -8 66.8383 128.758   5
   0  -4   9 912.257 208.756  21
   0  -4  -9 732.966 218.570  20
   0   4   9 681.840 178.905  22
   0   4   9 867.913 190.093   3
   0   4  -9 447.793 196.502   5
   0   4  10 342.735 114.198   3
   0   4  10 564.468 191.158  22
   0  -4  10 464.435 158.045  21
   0  -4 -10 210.562 140.269  20
   0   4 -10 214.406 175.798   5
   0   4 -11 183.361 123.207   5
   0   4  11 150.662 129.470   3
   0  -4  11 214.069 113.403  21
   0  -4 -11 314.643 194.424  20
   0   4  11 231.833 137.960  22
   0  -4 -12 1076.98 266.094  20
   0  -4  12 1642.48 145.326  14
   0  -4  12 2099.71 354.455  21
   0   4  12 1928.04 165.653  12
   0   4 -12 1992.05 380.756   5
   0  -4  12 1764.59 156.357  12
   0  -4  12 1497.40 153.983  16
   0  -4  13 9359.60 345.645  14
   0   4  13 9686.23 362.180  12
   0  -4  13 9940.90 365.287  12
   0  -4  13 9251.84 368.102  16
   0  -4  14 72185.2 967.989  14
   0  -4  14 74876.5 999.719  12
   0  -4  14 74812.8 973.754  15
   0   4  14 73772.0 986.263  12
   0  -4  14 73651.5 1044.83  16
   0  -4  15 402.500 98.4515  12
   0   4  15 529.921 95.7293  14
   0  -4  15 393.976 81.1596  15
   0   4  15 476.141 95.7803  12
   0  -4  15 302.351 79.1222  14
   0  -4  16 562.639 92.8145  14
   0  -4  16 462.889 76.4348  15
   0  -4  16 708.672 110.872  12
   0   4  16 543.291 100.809  14
   0   4  16 541.618 93.1067  12
   0   4  17 1021.96 111.580  14
   0  -4  17 1136.41 112.569  12
   0  -4  18 3617.87 157.263  12
   0   4  18 3765.09 170.874  14
   0  -5   0 85.2892 55.8597  20
   0   5   0 50.6959 41.5399  19
   0   5   0 37.3449 90.5204   2
   0  -5   0 159.593 109.814  18
   0   5   1 517.387 134.218   2
   0  -5   1 597.198 132.850  18
   0   5   1 518.210 58.8320   5
   0  -5  -1 632.087 140.497  18
   0  -5  -1 539.749 128.233  20
   0   5   1 515.907 78.0792  19
   0  -5   1 440.045 91.5551  20
   0   5  -1 634.440 136.532   2
   0  -5  -2 24370.2 795.999  20
   0  -5  -2 24904.1 739.733  18
   0   5  -2 24069.1 637.062   2
   0   5   2 24505.9 755.170  22
   0  -5   2 23959.0 487.988  20
   0  -5   2 24485.8 771.874  18
   0   5   2 23894.0 462.577  19
   0   5   2 25238.8 772.473   2
   0  -5  -3 1575.56 188.837  18
   0   5   3 1842.66 120.948  19
   0  -5  -3 1796.66 243.543  20
   0   5  -3 1811.26 180.041   2
   0  -5   3 1487.60 208.097  18
   0   5   3 1687.22 230.943   2
   0   5   3 1671.02 213.331  22
   0  -5  -4 2447.69 294.641  20
   0   5   4 2374.52 214.486   4
   0  -5   4 2476.31 273.057  18
   0   5  -4 2741.49 214.181   2
   0   5   4 2911.20 315.220   2
   0   5   4 2710.83 280.723  22
   0  -5  -4 2952.17 256.523  18
   0   5  -4 3160.18 294.325   5
   0   5  -5 20086.1 774.290   5
   0  -5  -5 20285.6 634.917  18
   0  -5   5 19935.5 732.014  18
   0   5   5 18427.2 637.492   4
   0   5  -5 19558.0 564.634   2
   0  -5  -5 19786.0 872.526  20
   0   5   5 19800.5 767.000  22
   0   5   5 21895.0 891.540   2
   0   5  -6 21422.0 866.237   5
   0  -5  -6 19780.9 927.141  20
   0  -5  -6 21604.0 622.906  18
   0   5   6 20510.1 945.934   2
   0   5  -6 20476.3 576.879   2
   0   5   6 20079.9 722.131   4
   0   5   6 20905.1 835.774  22
   0  -5   6 20558.7 816.679  21
   0   5   7 133813. 2024.53   4
   0   5  -7 138914. 2358.72   5
   0  -5  -7 134674. 2548.56  20
   0  -5   7 131982. 2169.71  21
   0  -5   7 139912. 1907.32  22
   0   5   7 135359. 2217.23  22
   0  -5   8 1443.16 207.872  22
   0  -5  -8 1116.13 264.134  20
   0   5  -8 1652.75 301.291   5
   0   5   8 1272.54 241.034  22
   0  -5   8 1327.49 240.972  21
   0   5   8 1835.00 267.336   3
   0   5   8 1299.91 235.403   4
   0  -5  -9 7519.45 680.523  20
   0   5  -9 6139.83 580.566   5
   0   5   9 6116.72 530.792  22
   0  -5   9 6717.19 533.098  21
   0   5   9 7228.68 523.174   3
   0   5  10 95.3769 85.2255   3
   0   5  10 94.4421 94.4768  22
   0  -5  10 244.770 128.675  21
   0  -5 -10-19.4780 121.298  20
   0   5 -10 54.5507 136.015   5
   0   5  11 587.421 201.242  22
   0   5 -11 452.686 186.043   5
   0  -5 -11 956.410 322.610  20
   0  -5  11 522.227 85.4443  16
   0   5  11 606.608 94.7270  12
   0  -5  11 482.167 189.981  21
   0   5  11 163.517 149.284   3
   0  -5  11 538.942 89.6291  12
   0   5  12 7235.92 301.825  12
   0  -5 -12 7112.82 729.179  20
   0  -5  12 7417.44 319.901  16
   0  -5  12 7837.39 322.922  12
   0  -5  12 9003.74 690.095  21
   0   5 -12 7664.86 755.968   5
   0  -5  12 7475.52 291.302  14
   0  -5  13 5930.96 294.209  16
   0  -5  13 5886.38 265.899  14
   0  -5  13 6059.90 287.811  12
   0   5  13 6369.37 290.223  12
   0  -5  14 1072.29 133.783  15
   0  -5  14 1053.76 135.179  12
   0  -5  14 1054.25 124.349  14
   0   5  14 894.143 126.395  12
   0  -5  14 1115.38 142.370  16
   0  -5  15 397.734 88.2784  15
   0   5  15 294.867 83.9574  14
   0  -5  15 167.359 66.2730  12
   0  -5  15 142.603 56.4350  14
   0   5  15 298.006 83.6760  12
   0  -5  16 1205.87 114.510  15
   0  -5  16 1375.28 132.483  12
   0   5  16 1540.64 139.831  14
   0  -5  17 212.869 59.5536  12
   0   5  17 196.876 62.9545  14
   0  -5  18 143.566 43.7653  12
   0   5  18 83.0114 42.6774  14
   0   6   0 172.048 66.8812  19
   0   6   0 114.449 45.0796   5
   0  -6   0 202.848 110.707  18
   0  -6   0 114.068 84.1092  20
   0  -6  -1 105220. 1683.99  20
   0  -6  -1 106115. 1715.29  18
   0  -6   1 106631. 1766.84  18
   0   6   1 105695. 1667.42   2
   0   6  -1 105086. 1295.67   5
   0  -6   1 103866. 1393.11  20
   0   6  -1 109311. 1576.45   2
   0   6   1 105071. 1127.09  19
   0   6   1 102576. 820.696   5
   0  -6   2 17766.1 482.044  20
   0   6   2 17107.7 436.899  19
   0  -6   2 17043.4 727.417  18
   0  -6  -2 17642.0 701.004  18
   0  -6  -2 17517.6 733.629  20
   0   6  -2 17328.1 621.872   2
   0   6  -2 17426.5 592.587   5
   0   6   2 17861.4 728.595   2
   0  -6  -3 20824.0 744.641  18
   0   6   3 21280.7 839.888   2
   0   6  -3 21916.9 730.027   5
   0   6   3 20320.0 792.923  22
   0   6  -3 21200.9 668.668   2
   0  -6  -3 21187.6 865.024  20
   0  -6   3 21439.7 810.009  18
   0   6   4 4085.41 378.096  22
   0   6   4 3744.93 388.909   2
   0   6   4 3360.43 260.875   4
   0  -6   4 4002.61 369.038  18
   0   6  -4 3516.14 315.902   5
   0  -6  -4 3530.38 312.249  18
   0  -6  -4 4272.68 414.262  20
   0   6  -4 3755.19 284.025   2
   0   6  -5 1097.67 218.159   5
   0  -6   5 1183.09 217.161  18
   0   6   5 1156.50 161.207   4
   0   6  -5 1320.24 174.281   2
   0  -6  -5 1095.01 236.735  20
   0  -6  -5 1168.66 185.395  18
   0   6   5 978.014 205.738  22
   0   6   5 1248.00 262.932   2
   0  -6  -6 30548.1 1228.00  20
   0   6   6 32137.3 1264.32   2
   0  -6  -6 29619.9 828.941  18
   0  -6   6 30343.5 1064.98  21
   0   6  -6 32431.6 1128.71   5
   0   6   6 30721.5 1092.37  22
   0   6   6 29993.2 899.633   4
   0  -6  -7 74875.7 2026.62  20
   0   6   7 81765.1 1851.83  22
   0   6  -7 77475.8 1859.85   5
   0  -6   7 78821.8 1521.24  22
   0   6   7 74790.5 1542.22   4
   0  -6   7 78826.8 1791.69  21
   0   6   8 362.751 170.219  22
   0  -6   8 328.083 132.754  21
   0   6   8 114.144 101.644   3
   0   6  -8 317.350 131.283   5
   0  -6  -8 304.920 183.447  20
   0   6   8 9.80227 93.1652   4
   0   6   9 4041.15 453.633  22
   0  -6  -9 3671.61 505.064  20
   0   6  -9 4126.71 507.428   5
   0   6   9 3363.45 380.981   3
   0  -6   9 4151.28 450.907  21
   0   6 -10 183.967 198.019   5
   0  -6  10 321.716 180.208  21
   0   6  10 95.0841 118.219  22
   0  -6 -10-109.628 209.922  20
   0   6  10 84.4742 97.6780   3
   0  -6  11 179.256 76.6736  12
   0   6  11 130.442 63.6764  12
   0   6  11 156.423 107.258   3
   0  -6  11 138.757 64.8191  16
   0   6 -11 362.924 195.044   5
   0  -6 -11 435.953 264.354  20
   0  -6  11 78.0934 123.793  21
   0   6  11-38.2883 184.405  22
   0  -6  12 1984.80 170.932  12
   0  -6  12 1965.17 165.370  16
   0   6  12 1756.16 162.609  12
   0  -6  13 225.726 77.7704  12
   0   6  13 203.008 78.8492  12
   0  -6  13 344.739 97.4751  16
   0  -6  14 260.195 77.6844  15
   0   6  14 217.195 66.0039  14
   0   6  14 443.331 97.1247  12
   0  -6  14 400.617 92.0460  12
   0   6  15 1948.99 151.298  14
   0  -6  15 1928.23 159.415  12
   0  -6  15 2161.60 160.500  15
   0  -6  16-0.28547 51.4825  12
   0  -6  16-122.307 52.4077  15
   0   6  16 26.0140 52.7560  14
   0   6  17 5044.58 187.962  14
   0  -6  17 4710.38 193.384  12
   0  -6  18 171.453 38.9468  12
   0   6  18 125.219 35.4683  14
   0  -7   0 56.7617 81.2958  20
   0   7   0 272.076 83.9082  19
   0   7   0 4.25158 94.6206   2
   0  -7   0 20.4653 93.5210  18
   0   7  -1 403.805 100.192  19
   0   7  -1-17.7730 108.277   2
   0   7   1 320.967 131.182   2
   0  -7   1 167.601 121.253  18
   0  -7   1 177.595 78.4403  20
   0  -7  -1 147.648 116.981  18
   0   7  -1 257.585 80.3895   5
   0   7   1 157.258 61.2346  19
   0  -7  -1 85.3311 88.4334  20
   0  -7   2 2031.34 282.726  18
   0  -7  -2 2083.48 271.197  20
   0  -7  -2 1797.24 256.964  18
   0   7  -2 1976.10 253.093   2
   0   7   2 1937.14 280.548   2
   0   7  -2 1686.27 197.083   5
   0   7  -3 2890.70 293.409   5
   0  -7   3 3149.36 346.087  18
   0   7   3 2720.70 331.180   2
   0  -7  -3 3131.02 371.718  20
   0  -7  -3 3102.18 317.000  18
   0   7  -3 2992.65 287.945   2
   0  -7  -4 1348.15 275.608  20
   0   7  -4 1031.01 204.988   5
   0   7  -4 1043.01 167.028   2
   0   7   4 719.273 220.403   2
   0  -7  -4 808.772 177.358  18
   0   7   4 1117.12 158.410   4
   0  -7   4 865.395 201.036  18
   0   7   4 830.606 207.049  22
   0   7  -5 75.4485 108.912   5
   0   7   5 218.948 101.817   4
   0  -7   5 39.5704 102.829  18
   0  -7  -5 140.640 135.422  20
   0  -7  -5-456.760 129.979  18
   0   7   5-33.0143 106.414  22
   0   7   5 649.507 211.079   2
   0  -7  -6 69562.7 1976.32  20
   0  -7   6 68330.4 1688.55  21
   0   7   6 66874.6 1352.43   4
   0   7   6 68811.1 1976.12   2
   0   7  -6 69668.2 1743.55   5
   0  -7  -6 66979.9 1379.21  18
   0   7   6 67961.2 1753.67  22
   0   7   7 47002.2 1512.67  22
   0  -7  -7 48806.4 1740.09  20
   0  -7   7 46593.6 1446.98  21
   0   7   7 42710.0 1624.67   2
   0   7  -7 46156.3 1515.12   5
   0   7  -8-71.1162 136.522   5
   0  -7   8-153.615 115.215  21
   0  -7  -8-52.8793 147.446  20
   0   7   8 82.1785 121.572  22
   0   7   9 20747.6 1072.00  22
   0  -7  -9 18639.2 1187.34  20
   0   7  -9 20277.2 1134.24   5
   0   7   9 22042.1 990.955   3
   0  -7   9 19992.0 1016.58  21
   0  -7  10 8965.08 704.102  21
   0  -7  10 8724.35 310.417  16
   0   7  10 8516.71 628.020   3
   0   7 -10 9608.69 831.860   5
   0   7  10 8942.87 722.164  22
   0  -7 -10 8174.41 802.701  20
   0  -7  11 594.138 103.558  12
   0  -7  11 454.314 92.7096  16
   0  -7  12 8522.12 334.573  16
   0  -7  12 9149.82 357.076  12
   0  -7  13 1313.07 143.502  12
   0  -7  13 1394.68 142.960  16
   0  -7  14 251.773 85.0147  12
   0   7  14 178.433 58.4227  14
   0  -7  15 3291.48 188.672  15
   0  -7  15 3128.51 191.278  12
   0   7  15 3315.45 179.963  14
   0  -7  16 8393.86 279.152  12
   0   7  16 8691.74 251.993  14
   0  -7  17 26.0659 38.2984  12
   0   7  17 14.5539 31.3803  14
   0  -8   0 295662. 3497.80  18
   0   8   0 304708. 3331.45   2
   0   8   0 289110. 2361.09  19
   0  -8   0 307371. 3121.58  20
   0  -8   1 18159.0 876.867  18
   0   8  -1 17244.3 615.275  19
   0   8   1 19941.0 886.651   2
   0  -8  -1 18854.4 877.116  18
   0  -8  -1 18754.1 838.659  20
   0   8  -1 19370.0 818.763   2
   0   8  -2 14134.7 604.382   5
   0  -8   2 13037.9 761.415  18
   0   8  -2 13177.8 662.899   2
   0  -8  -2 13541.0 768.245  20
   0  -8  -2 13195.0 733.944  18
   0   8   2 15435.7 809.727   2
   0   8  -2 12863.6 556.484  19
   0   8   3 6245.21 549.326   2
   0   8  -3 4831.28 390.445   5
   0  -8  -3 5486.56 474.808  18
   0  -8  -3 5961.96 537.273  20
   0   8  -3 6130.76 433.358   2
   0  -8   3 5888.61 518.813  18
   0  -8  -4 187.897 156.140  18
   0  -8   4 147.103 142.585  18
   0  -8  -4 336.074 170.690  20
   0   8  -4 303.461 121.626   2
   0   8  -4 101.050 113.459   5
   0   8   4 313.138 169.376   2
   0   8   5 413.388 200.577   2
   0  -8   5 84.5851 109.163  18
   0  -8  -5 206.343 118.179  18
   0   8  -5-65.6779 117.132   5
   0  -8  -5 445.088 188.785  20
   0   8   6 58573.3 1943.12   2
   0  -8   6 56368.9 1634.27  21
   0  -8  -6 54341.0 1861.75  20
   0   8  -6 60505.3 1718.94   5
   0   8  -7 1365.01 307.364   5
   0  -8  -7 913.328 286.055  20
   0  -8   7 1250.95 267.846  21
   0  -8  -8 76390.4 2385.80  20
   0   8  -8 75377.0 2149.82   5
   0  -8   8 76401.5 2015.21  21
   0  -8  -9 45487.0 1896.01  20
   0   8  -9 47275.6 1788.94   5
   0  -8   9 45177.8 732.992   8
   0  -8   9 46313.1 1594.61  21
   0   8   9 44933.3 1479.52   3
   0   8  10 449.137 159.478   3
   0   8 -10 388.809 78.8139  17
   0  -8  11 4870.09 265.185  12
   0  -8  12 4189.78 243.909  12
   0  -8  12 4463.66 232.806  16
   0  -8  13 2116.18 171.331  12
   0  -8  14 4471.26 234.394  12
   0  -8  15 17.0010 47.4847  15
   0  -8  15-12.1013 57.4394  12
   0  -8  16 16.7181 47.3249  12
   0  -8  16 49.7552 35.0125  15
   0  -8  17 1347.07 89.3436  12
   0   9   0 123.331 119.288   2
   0  -9   0 15.3396 126.635  18
   0   9  -1-58.2964 95.2485   2
   0  -9   1 224.401 152.557  18
   0   9  -1-51.6948 56.7436  19
   0  -9  -1 413.823 175.227  20
   0  -9  -1 41.2678 111.527  18
   0   9   1 368.897 181.469   2
   0   9  -2 39155.7 1040.22  19
   0  -9   2 41952.0 1455.57  18
   0   9  -2 40100.8 1243.58   2
   0   9   2 42090.7 1454.40   2
   0  -9  -2 43452.5 1448.86  20
   0  -9  -2 40904.2 1389.05  18
   0  -9   3 4304.80 482.366  18
   0  -9  -3 3744.52 419.584  18
   0   9   3 4909.93 533.463   2
   0   9  -3 3552.53 328.817  19
   0   9  -3 3376.18 370.455   2
   0  -9  -3 3468.08 435.572  20
   0   9  -4 94.3804 86.7434  19
   0  -9   4 136.143 120.693  18
   0   9   4-10.2088 169.802   2
   0  -9  -4 13.8741 158.080  20
   0  -9  -4 160.134 87.4120  18
   0   9  -4 37.7113 121.888   5
   0  -9  -5 1639.25 349.515  20
   0   9   5 1119.40 352.669   2
   0   9  -5 1283.99 264.232   5
   0  -9  -5 1129.04 218.799  18
   0  -9   5 1507.53 288.241  21
   0   9  -6 49.1576 130.361   5
   0   9   6 171.747 211.164   2
   0  -9  -6-159.132 206.151  20
   0  -9   6 317.708 147.145  21
   0   9  -7 39110.2 1512.98   5
   0  -9  -7 39023.9 1718.61  20
   0  -9   7 40579.5 1498.12  21
   0  -9   7 39265.1 685.119   8
   0  -9   8-10.6607 57.8787   8
   0   9  -8-225.778 229.366   5
   0  -9  -8 352.323 261.190  20
   0  -9   8 178.357 151.452  21
   0   9   9 37347.4 1360.32   3
   0  -9   9 34910.6 674.622   8
   0   9 -10 303.618 83.3705  17
   0   9 -11 2084.13 161.965  17
   0  -9  11 2209.47 182.238  12
   0  -9  12 2141.46 173.864  12
   0  -9  13 2959.27 199.474  12
   0  -9  14-12.7819 60.5660  12
   0  -9  15 217.038 62.9829  12
   0  -9  15 185.700 54.5746  15
   0  -9  16 15.8229 32.4435  15
   0  -9  16 100.261 44.5888  12
   0  10   0 2545.06 380.500   2
   0 -10   0 2272.20 380.040  18
   0 -10  -1 38.5651 98.6440  18
   0  10   1 133.734 136.894   2
   0  10  -1 284.928 189.041   2
   0 -10   1 34.7728 127.864  18
   0  10   2 905.826 257.419   2
   0 -10  -2 346.522 141.836  20
   0  10  -2 605.502 177.512   2
   0 -10  -2 828.632 200.350  18
   0 -10   2 952.212 275.082  18
   0 -10  -3 28870.4 1225.44  18
   0 -10  -3 32629.0 1375.95  20
   0 -10   3 31170.9 1359.92  18
   0  10  -3 31709.6 1016.69  19
   0  10   3 31081.4 1392.66   2
   0  10  -4 5762.35 453.530  19
   0  10   4 5940.87 665.745   2
   0 -10  -4 5799.20 631.149  20
   0 -10  -4 6576.42 578.643  18
   0  10   5 7841.73 771.787   2
   0 -10  -5 7619.95 604.176  18
   0  10  -5 7150.14 537.577  19
   0 -10   5 7777.86 668.760  21
   0 -10   5 7656.38 306.958   8
   0 -10  -5 7934.23 770.414  20
   0  10  -6 14637.4 796.233  19
   0  10   6 13841.2 1061.86   2
   0 -10  -6 14364.6 1047.79  20
   0 -10   6 14610.6 432.588   8
   0 -10   6 14042.3 900.963  21
   0 -10  -7 53483.1 2075.06  20
   0  10  -7 53791.3 1557.67  19
   0 -10   7 53374.4 842.636   8
   0 -10   7 53136.3 1770.05  21
   0 -10   8 2451.77 193.029   8
   0  10  -9 2212.22 184.929  17
   0  10 -10 7730.17 319.367  17
   0 -10  11 18304.4 493.121  12
   0  10 -11 18555.6 474.805  17
   0  10 -12 173.910 69.3554  17
   0 -10  12 222.614 75.2296  12
   0 -10  13 804.945 110.240  12
   0 -10  14 228.947 64.9503  12
   0 -10  15 19632.3 373.035  12
   0 -10  15 19120.3 341.593  15
   0  11   0-308.005 210.070   2
   0 -11   0-745.331 238.895  18
   0  11  -1 500.012 138.233   2
   0 -11  -1 614.381 216.177  18
   0  11   1 530.872 248.495   2
   0 -11   1 574.550 181.093  18
   0 -11   1 556.838 89.7894   8
   0 -11   2-67.2963 130.497  18
   0 -11   2 78.7228 65.3272   8
   0  11   2 231.949 149.094   2
   0 -11  -2-45.0971 113.561  18
   0 -11   3 1528.56 151.525   8
   0  11   3 1476.80 383.516   2
   0 -11  -3 1949.19 343.769  18
   0 -11   4 973.823 235.633  21
   0  11   4 1656.36 340.425   2
   0 -11  -4 1098.51 235.908  18
   0 -11   4 1112.00 130.178   8
   0 -11   5 4437.67 250.496   8
   0  11  -5 3893.21 398.609  19
   0  11   5 4010.98 574.561   2
   0  11   5 4030.41 236.910  10
   0 -11  -5 4241.90 567.306  20
   0 -11   5 4372.29 506.646  21
   0  11   6 2700.10 190.221  10
   0 -11   6 2667.23 197.560   8
   0 -11   7 1988.33 179.246   8
   0 -11   8 52959.8 870.482   8
   0  11  -8 51982.5 885.068  17
   0  11  -9 8462.86 354.118  17
   0  11 -10 3015.35 208.089  17
   0 -11  11 446.670 90.5922  12
   0  11 -11 527.848 87.6624  17
   0 -11  12 11955.4 362.562  12
   0  11 -12 10984.9 311.552  17
   0 -11  13 197.967 65.3638  12
   0 -11  14 85.4315 44.6856  15
   0 -11  14 38.1030 42.8453  12
   0 -11  15 383.509 46.5673  15
   0 -11  15 393.081 53.4121  12
   0  12   0 1658.73 279.970   2
   0 -12   0 2409.68 168.641   8
   0  12   1 1981.79 378.982   2
   0 -12   1 2458.97 173.745   8
   0 -12   2 1277.88 134.875   8
   0  12   2 1051.82 271.252   2
   0 -12   3 2722.68 195.330   8
   0 -12   4 64394.6 938.280   8
   0 -12   5 100337. 1180.10   8
   0  12   5 98845.0 1181.47  10
   0  12  -6 32933.3 717.897  17
   0 -12   6 33494.3 692.973   8
   0  12   6 33458.8 659.656  10
   0 -12   7 2966.69 217.343   8
   0  12  -7 2875.66 222.431  17
   0  12  -8-18.3615 71.3646  17
   0  12  -9 494.253 97.1726  17
   0  12 -10 192.390 76.9358  17
   0 -12  11 114.717 55.0866  12
   0  12 -11 80.3806 50.4539  17
   0 -12  12 58.6287 56.9528  12
   0  12 -12 31.2375 38.2515  17
   0 -12  13 1640.24 115.338  12
   0 -12  14 184.991 41.4448  15
   0 -12  14 129.951 42.3907  12
   0  13   0-4.17724 61.3844  17
   0 -13   0 39.3960 48.7596   8
   0 -13   1 1755.27 152.585   8
   0  13  -1 1800.82 169.233  17
   0  13  -2 98.8548 79.1520  17
   0 -13   2 44.7072 71.3361   8
   0 -13   3 334.527 88.7806   8
   0  13  -3 138.940 80.5771  17
   0  13   4-60.2991 75.7009  10
   0 -13   4 8.63878 70.9346   8
   0  13  -4 56.7325 76.2003  17
   0  13  -5 27.3786 74.2180  17
   0 -13   5 47.5805 70.4074   8
   0  13  -6 6445.11 320.497  17
   0 -13   6 6063.23 294.261   8
   0  13   6 6319.41 280.395  10
   0  13  -7 14538.2 465.742  17
   0  13  -8 4630.76 255.483  17
   0  13  -9 1100.93 131.918  17
   0 -13  10 572.534 90.4789  12
   0  13 -10 603.609 92.1845  17
   0 -13  11 73.3698 53.9163  12
   0  13 -11 109.579 54.2083  17
   0  13 -12 7448.50 195.664  17
   0 -13  12 7851.94 234.752  12
   0  14   0 38.2860 53.5714  17
   0 -14   0-0.96889 49.0885   8
   0  14  -1 3320.95 211.875  17
   0 -14   1 3187.56 201.950   8
   0 -14   2 19581.2 485.025   8
   0  14  -2 18974.6 502.172  17
   0 -14   3 2300.60 179.052   8
   0  14   3 2486.47 201.167  10
   0  14  -3 2884.83 207.892  17
   0  14   4 648.902 109.095  10
   0 -14   4 495.191 94.4891   8
   0  14  -4 748.894 126.843  17
   0  14  -5 13734.0 434.868  17
   0  14   5 13563.8 404.111  10
   0  14   6 63.1452 47.4610  10
   0  14  -6 47.5164 71.0458  17
   0  14  -7 2241.53 177.428  17
   0  14  -8 96.2914 62.9564  17
   0  14  -9 122.622 61.0936  17
   0 -14  10 943.397 96.5770  12
   0  14 -10 1042.24 103.473  17
   0  14 -11 1303.16 88.8602  17
   0 -14  11 1667.45 106.728  12
   0  15   0-110.021 55.8740  17
   0  15  -1 21273.3 466.190  17
   0  15   2 11530.8 392.494  10
   0  15  -2 11805.6 360.180  17
   0  15  -3 107.162 59.0002  17
   0  15   3 46.3813 57.8161  10
   0  15  -4 309.867 81.9109  17
   0  15   4 190.185 62.8459  10
   0  15  -5 40.1556 66.4632  17
   0  15   5 159.594 57.9854  10
   0  15  -6 296.847 75.3100  17
   0  15  -7 592.683 89.3404  17
   0  15  -8 7058.06 250.740  17
   0 -15   9 228.771 54.0114  12
   0  15  -9 259.963 58.4492  17
   0  15 -10 207.491 41.8019  17
   0 -15  10 206.442 43.6310  12
   0  16   0 16307.3 430.607  10
   0  16  -1 374.122 63.9357  17
   0  16   1 405.671 82.0303  10
   0  16  -2-86.1099 60.6965  17
   0  16   2 47.5182 45.4362  10
   0  16   3 1910.20 136.088  10
   0  16  -3 1895.47 132.825  17
   0  16   4 3305.67 157.696  10
   0  16  -4 3420.97 170.806  17
   0  16   5 80.5915 32.0861  10
   0  16  -5 63.0553 53.8759  17
   0  16  -6 242.838 57.0554  17
   0  16  -7 169.737 48.8405  17
   0  17   0-23.1199 37.9452  10
   0  17   1 1588.65 108.536  10
   0  17  -1 1525.51 115.756  10
   0  17   2 4364.02 161.700  10
   0  17  -2 4215.80 126.413  17
   0  17  -2 4420.82 186.896  10
   0  17  -3 3475.10 123.639  17
   0  17   3 3373.43 125.879  10
   0  17  -3 3558.69 166.589  10
   0  17  -4 677.302 77.0933  10
   0  17  -4 699.336 61.1965  17
  -1   0  19 4.81045 36.7784  12
  -1   0  18 742.062 91.8995  12
  -1   0  18 827.698 104.943  14
  -1   0  17-35.4535 63.1941  14
  -1   0  17-6.85627 62.8464  12
  -1   0  16 5063.53 271.634  14
  -1   0  16 4607.99 255.775  12
  -1   0  15-18.2510 74.4286  14
  -1   0  15-40.0640 88.4388  12
  -1   0  14 39952.6 767.553  14
  -1   0  14 39129.9 730.008  12
  -1   0  14 39806.1 659.095   7
  -1   0  14 39788.7 766.452  16
  -1   0  13-2.40290 56.3103   7
  -1   0  13 81.0690 69.6730  12
  -1   0  13 173.027 77.4141  16
  -1   0  13 35.0806 63.2817  14
   1   0 -12 21448.7 1032.35   5
  -1   0  12 22047.0 969.458  21
   1   0 -11 53.9299 112.337   5
  -1   0  11-99.3171 103.947  21
  -1   0  10 481.925 157.530  21
   1   0 -10 507.657 175.667   5
  -1   0   9 10.2901 77.1443  21
   1   0  -9 7.68702 88.7045   5
  -1   0   9 17.5033 82.6447  22
   1   0  -9-3.73711 90.4839  20
   1   0  -8 1679.16 232.617  20
   1   0  -8 2077.56 251.320   5
  -1   0   8 1577.63 191.523  22
  -1   0   8 1409.96 204.436  21
  -1   0   7 11.0630 53.1752  21
  -1   0   7 10.8713 47.4592  22
  -1   0   7-71.2310 90.3175   4
   1   0  -7 10.8461 62.6526  20
  -1   0   6 5052.62 347.176   4
   1   0  -6 5341.63 327.829  20
  -1   0   6 4725.28 267.146  22
  -1   0   6 4802.92 299.704  21
   1   0  -6 5353.02 189.483  18
  -1   0   5-11.8842 53.1731  22
  -1   0   5-47.5788 57.8725  21
  -1   0   5 17.5267 57.6077   4
   1   0  -5 26.9770 49.6141  20
  -1   0   4 17896.3 464.114  21
  -1   0   4 18182.7 383.623   3
  -1   0   3 25.4342 25.2104  22
  -1   0   3 29.8080 18.6578   1
  -1   0   3 47.5884 30.9461   3
  -1   0   2 26207.3 292.297   1
  -1   0   2 25578.9 276.873  22
  -1   0   2 26141.6 297.044   2
  -1   0   2 25921.2 264.802   3
  -1   0   1 10.4120 15.3912   1
   1   0  -1 33.6854 13.9377  19
  -1   0   0 1098.32 61.7383   1
  -1   0   0 1250.92 75.1174  20
   1   0   0 1064.44 47.7142   3
   1   0   0 1130.93 61.7085  19
   1   0   1 32.0854 24.9334   3
  -1   0  -1 1.22541 15.2982   1
  -1   0  -1 19.6654 24.9680  20
   1   0   1 12.2465 20.5688  19
  -1   0  -2 3923.85 116.937   1
   1   0   2 3836.91 167.095  19
  -1   0  -2 3857.03 180.346  20
   1   0   2 3696.03 167.889   3
   1   0   2 3653.86 132.166  21
   1   0   3-4.89990 45.3742   3
  -1   0  -3 13.5891 47.8864   5
   1   0   3 38.5577 33.5403  21
  -1   0  -3 47.9153 49.5011  20
  -1   0  -3 27.7478 19.4026   1
   1   0   3 16.5420 53.6640  22
  -1   0  -4 568.287 111.137   5
  -1   0  -4 493.378 93.9666  20
   1   0   4 572.904 100.558  22
   1   0   4 542.667 102.581   3
   1   0   4 486.572 78.0364  21
   1   0   5 121.804 76.0784  22
   1   0   5-32.1728 82.4667   3
  -1   0  -5-25.0117 66.0446   5
  -1   0  -5 20.4022 70.4926  20
   1   0   5-25.4001 45.9488  21
  -1   0  -6 18840.0 669.810   5
   1   0   6 18432.7 628.952  22
  -1   0  -6 18120.1 623.804  20
   1   0   6 17366.5 523.203  21
   1   0   7-21.3920 85.6325  22
   1   0   7 19.1008 44.9582  21
  -1   0  -7 57.6448 86.2399  20
  -1   0  -7 62.0900 90.0260   5
  -1   0  -8 1763.54 257.234   5
  -1   0  -8 1456.15 225.958  20
   1   0   8 2174.20 263.011  22
   1   0   8 2326.93 237.065  21
   1   0   9-29.3763 96.0645  22
  -1   0  -9 197.451 114.346  20
  -1   0  -9-126.592 118.513   5
   1   0   9 92.2548 68.1396  21
   1   0  10 3343.36 317.322  21
  -1   0 -10 3272.62 404.984   5
   1   0  10 3422.67 365.229  22
   1   0  11-155.288 100.822  22
  -1   0 -11-21.6962 112.758   5
   1   0  12-0.34951 46.7989  12
   1   0  12-0.75030 53.4958  15
   1   0  13-28.3086 66.3318  15
   1   0  13 165.795 68.2657  12
   1   0  14 20770.6 555.914  14
   1   0  14 21715.9 520.335  12
   1   0  14 21561.0 526.107  15
   1   0  15-24.5147 55.9782  15
   1   0  15-10.5730 66.4419  12
   1   0  15-106.474 90.9578  14
   1   0  16 511.673 107.345  14
   1   0  16 465.753 83.7290  12
   1   0  17-38.6332 52.9015  12
   1   0  17-41.3917 65.7584  14
   1   0  18 3622.36 183.787  14
   1   0  18 3223.36 141.223  12
  -1   1  19 1142.94 84.7076  12
  -1  -1  19 1154.30 87.4874  12
  -1   1  18 231.409 73.0498  14
  -1   1  18 338.915 74.1085  12
  -1  -1  18 205.579 72.2616  14
  -1  -1  18 191.689 61.8080  12
  -1   1  17 1287.05 137.310  14
  -1  -1  17 1392.59 134.493  12
  -1  -1  17 1520.86 145.728  14
  -1   1  17 1277.41 128.206  12
  -1  -1  16 45.3222 65.3330  12
  -1   1  16 88.3203 68.0816  12
  -1   1  16 67.2869 81.4236  14
  -1  -1  16 113.208 84.4131  14
  -1   1  15 59940.7 914.838  12
  -1  -1  15 59091.6 930.047  14
  -1  -1  15 58705.3 906.173  12
  -1   1  15 58362.4 932.622  14
  -1  -1  14 133687. 1394.50  14
  -1  -1  14 130878. 1339.32  12
  -1   1  14 130377. 1334.62  12
  -1  -1  14 133005. 1411.26  16
  -1  -1  13 1906.57 307.641  21
  -1  -1  13 2070.10 160.083   7
  -1   1  13 2029.41 172.793  14
  -1   1  13 2123.97 172.288  12
  -1  -1  13 2101.95 178.630  14
  -1   1  13 2299.91 180.321  16
  -1  -1  13 2086.67 170.643  12
   1   1 -13 1501.49 294.349   5
  -1  -1  13 2100.21 182.667  16
  -1  -1  12 8187.29 607.958  21
   1   1 -12 8509.58 689.435   5
  -1   1  12 9292.18 618.559  21
  -1  -1  11 3402.41 382.410  21
  -1   1  11 4075.76 394.725  21
   1   1 -11 2974.70 381.409   5
   1  -1 -11 3304.54 382.677   5
   1  -1 -10 3525.18 358.938   5
  -1   1  10 3495.34 350.388  21
   1  -1 -10 3772.29 401.467  20
   1   1 -10 4026.40 419.965   5
  -1  -1  10 3893.53 375.213  21
  -1   1  10 3547.43 328.933  22
   1  -1  -9 1452.98 222.249   5
  -1  -1   9 1366.06 213.765  21
  -1  -1   9 1324.61 181.778  22
   1   1  -9 1258.94 229.754   5
  -1   1   9 1037.74 171.034  22
   1  -1  -9 1414.02 225.939  20
  -1   1   9 1119.06 200.338  21
  -1  -1   8 31186.1 926.105  21
   1  -1  -8 31562.8 899.752   5
   1   1  -8 30996.4 980.168   5
  -1   1   8 31942.5 891.095  21
  -1  -1   8 31333.8 793.512  22
   1   1  -8 32610.8 870.181  20
  -1   1   8 30493.7 856.815  22
   1  -1  -8 31071.8 1002.71  20
  -1   1   8 31434.2 1024.40   4
  -1   1   7-13.2368 78.0013  21
  -1  -1   7 141.766 57.1746  22
  -1   1   7 57.1979 68.0682   4
   1   1  -7 174.955 92.3350  20
   1  -1  -7 64.6011 91.9224  20
   1  -1  -7 72.6058 66.5554   5
  -1   1   7 93.6682 75.3091  22
  -1  -1   7 164.812 101.495  21
  -1   1   7 56.5306 61.8195   3
   1  -1  -6 8950.16 390.461   5
   1  -1  -6 8764.35 244.829  18
  -1   1   6 8626.58 398.553  21
  -1   1   6 8850.82 387.674  22
   1  -1  -6 9613.62 478.640  20
  -1  -1   6 8851.40 346.517  22
  -1  -1   6 9284.63 424.386  21
  -1   1   6 9312.53 468.794   4
   1   1  -6 9479.65 392.979  20
  -1   1   6 8688.08 364.826   3
  -1   1   5 15419.1 460.682  22
   1  -1  -5 15819.2 555.027  20
  -1   1   5 13886.1 405.643   3
  -1   1   5 14988.1 532.569   4
  -1  -1   5 15820.0 405.744  22
  -1   1   5 15946.3 486.541  21
  -1  -1   5 15378.6 542.312   4
   1  -1  -5 15742.0 329.160  18
  -1  -1   5 14323.5 213.697   1
   1   1  -5 16012.2 447.999  20
  -1  -1   5 15091.1 492.355  21
  -1  -1   4 87795.4 814.758  22
  -1  -1   4 91045.3 1153.29   4
  -1   1   4 86437.6 881.854   3
  -1   1   4 89569.5 977.349  22
  -1   1   4 91350.8 1107.21   2
  -1   1   4 87578.0 1027.95  21
   1  -1  -4 90292.2 773.404  18
  -1  -1   3 1464.42 129.609   4
  -1   1   3 1433.68 123.920  21
  -1   1   3 1846.33 142.637   2
   1  -1  -3 1305.02 92.0913  18
  -1   1   3 1933.02 128.284  22
  -1  -1   3 1513.75 88.2776  22
   1  -1  -2 3681.61 149.023  18
  -1   1   2 3990.77 164.923   2
  -1  -1   2 3884.67 163.161   4
  -1   1   2 3899.57 152.513  22
  -1  -1   1 161.490 26.3729   4
   1  -1  -1 150.721 35.1465  18
  -1  -1   1 116.918 33.7227  20
   1   1  -1 71.6650 19.3960   2
   1  -1   0 317.891 34.4604  19
   1  -1   0 225.939 41.8825  18
  -1  -1   0 362.261 56.6532  20
   1   1   0 262.395 45.4679   2
   1   1   1 17396.8 304.462  19
   1  -1   1 17105.5 297.820  18
  -1  -1  -1 16632.0 309.413   5
  -1   1  -1 17593.2 246.091  20
  -1  -1  -1 17483.1 393.172  20
   1  -1   2 17230.0 308.869  18
  -1   1  -2 17364.9 300.081  20
  -1  -1  -2 17638.2 449.608  20
   1   1   2 17505.6 236.168  21
   1   1   2 17616.8 346.300  19
  -1  -1  -2 16953.4 372.307   5
   1   1   3 35177.1 445.138  21
   1   1   3 34283.5 552.148  19
  -1   1  -3 34929.6 511.260  20
  -1  -1  -3 34194.4 612.855   5
  -1  -1  -3 34659.2 716.236  20
   1  -1   3 34140.1 440.472  18
   1  -1   3 35470.4 632.746  22
   1   1   3 34402.3 611.304   3
   1  -1   4 18215.9 512.778  22
   1  -1   4 18361.3 312.128  18
  -1   1  -4 19463.8 573.781   5
   1  -1   4 18862.2 489.552  21
  -1   1  -4 19254.0 448.648  20
   1   1   4 19332.1 544.930  22
   1   1   4 19182.8 400.260  21
   1   1   4 18735.2 509.252   3
  -1  -1  -4 19042.4 586.586  20
  -1  -1  -4 18827.0 520.258   5
   1  -1   5 5474.58 289.313  21
  -1   1  -5 5457.04 276.811  20
   1   1   5 5769.25 255.206  21
   1  -1   5 5461.81 314.816  22
  -1   1  -5 5681.74 348.451   5
  -1  -1  -5 5403.68 310.782   5
   1   1   5 5532.59 322.249  22
  -1  -1  -5 5862.07 362.208  20
   1   1   5 5956.95 318.942   3
   1   1   6 23869.0 701.352   3
   1  -1   6 23755.2 711.221  22
   1   1   6 23749.0 580.693  21
  -1   1  -6 23541.1 643.642  20
  -1   1  -6 24979.8 795.677   5
  -1  -1  -6 23985.1 783.699  20
   1   1   6 24078.9 736.120  22
   1  -1   6 24012.1 653.685  21
  -1  -1  -6 25178.7 745.767   5
  -1  -1  -7 490.719 144.636   5
   1  -1   7 390.525 102.854  21
  -1   1  -7 174.240 86.7149  20
  -1  -1  -7 220.719 126.862  20
   1  -1   7 529.526 138.718  22
   1   1   7 587.862 108.773  21
   1   1   7 302.963 109.208  22
  -1   1  -7 485.395 157.804   5
   1   1   7 362.371 115.656   3
  -1   1  -8 19744.3 682.821  20
  -1   1  -8 19755.5 840.435   5
  -1  -1  -8 19198.1 826.350  20
   1   1   8 20722.8 652.846  21
   1  -1   8 20229.4 709.499  21
   1   1   8 19387.2 776.098  22
  -1  -1  -8 20668.9 810.435   5
   1  -1   8 20302.7 757.659  22
  -1  -1  -9 2094.23 283.812   5
   1  -1   9 2155.13 270.976  22
   1   1   9 2271.43 289.695  22
  -1  -1  -9 2653.69 331.070  20
  -1   1  -9 1859.13 294.099   5
   1  -1   9 2218.08 257.617  21
   1   1   9 1908.51 219.382  21
  -1  -1 -10 27925.6 1088.08   5
  -1  -1 -10 28930.1 1116.46  20
   1  -1  10 28139.2 1015.00  22
  -1   1 -10 26985.9 1142.71   5
   1  -1  10 28234.9 956.281  21
   1   1  10 28217.6 1047.86  22
   1   1  11 5677.15 496.636  22
   1  -1  11 5348.83 440.542  21
   1  -1  11 4757.39 437.543  22
  -1   1 -11 5588.62 559.505   5
  -1  -1 -11 5404.78 521.013   5
   1  -1  12 483.054 99.5983  16
   1   1  12 714.337 104.843  15
   1  -1  12 416.449 83.4487  12
  -1   1 -12 455.978 204.829   5
   1   1  12 734.090 106.040  12
   1  -1  12 331.168 86.7058  15
   1  -1  13 9031.32 344.702  15
   1   1  13 8991.22 331.581  12
   1  -1  13 9486.52 342.922  12
   1   1  13 9233.85 344.918  15
  -1   1 -13 10358.8 809.813   5
   1  -1  14 54.1824 75.6624  14
   1  -1  14 226.729 82.9993  15
   1   1  14 119.556 60.2972  12
   1  -1  14 14.0169 69.3299  12
   1   1  15 2743.98 205.086  14
   1   1  15 2797.11 192.141  12
   1  -1  15 2846.17 192.813  15
   1  -1  15 2756.50 191.543  12
   1  -1  15 2777.23 204.039  14
   1   1  16 1033.32 130.339  14
   1  -1  16 972.742 128.602  14
   1  -1  16 1052.39 116.195  12
   1   1  16 1090.30 119.386  12
   1   1  17 5741.63 261.350  14
   1  -1  17 5796.32 232.003  12
   1  -1  17 5847.95 257.381  14
   1   1  17 5431.73 219.107  12
   1   1  18 47.5181 49.0504  14
   1  -1  18 9.31503 45.9459  12
   1  -1  18-2.34713 45.5196  14
   1   1  18 11.7315 35.4352  12
   1   1  19 28.0477 35.4400  14
  -1  -2  19 2747.87 127.296  12
  -1   2  18 600.064 87.8908  14
  -1  -2  18 487.582 80.1902  12
  -1   2  18 597.542 85.6806  12
  -1   2  17 308.684 77.9841  12
  -1  -2  17 288.410 75.5678  12
  -1   2  17 155.158 66.9809  14
  -1  -2  17 118.805 63.1010  14
  -1  -2  16 276.801 84.9063  12
  -1   2  16 377.249 98.4122  14
  -1   2  16 279.177 84.1180  12
  -1  -2  16 348.682 91.7736  14
  -1   2  15 9211.31 362.346  12
  -1  -2  15 9075.71 365.228  14
  -1  -2  15 9110.09 356.387  12
  -1   2  15 9121.59 364.443  14
  -1   2  14 233696. 1841.50  14
  -1  -2  14 233023. 1827.63  14
  -1  -2  14 235092. 1788.47  12
  -1   2  14 233276. 1789.90  12
  -1  -2  14 233272. 1883.37  16
  -1  -2  13 3371.01 223.909  16
  -1  -2  13 3451.28 221.455  14
  -1   2  13 3345.30 216.730  12
  -1  -2  13 3254.96 203.097   7
  -1  -2  13 3202.77 211.373  12
   1   2 -13 2451.89 407.575   5
  -1  -2  13 3648.44 426.847  21
  -1  -2  12 519.864 97.0129  16
   1   2 -12 326.542 159.432   5
  -1  -2  12 373.288 70.7837  14
  -1  -2  12 447.273 174.091  21
  -1  -2  12 378.746 81.1678  12
  -1   2  12 352.650 79.2767  12
  -1   2  11-6.62961 77.7657  21
   1  -2 -11 431.321 151.228  20
  -1  -2  11 552.884 195.609  21
   1   2 -11 264.141 126.168   5
  -1   2  10 1947.85 249.379  21
  -1   2  10 1860.74 259.420  22
   1   2 -10 1449.50 279.725   5
   1  -2 -10 1849.58 298.071  20
  -1  -2  10 1880.24 287.001  21
  -1  -2   9 76.6595 84.1434  21
  -1   2   9 360.072 134.676  21
   1   2  -9 167.956 129.182   5
  -1   2   9 155.321 81.7649  22
  -1   2   9 179.918 97.8420   3
   1  -2  -9 273.871 126.077  20
  -1   2   9 403.284 153.527   4
   1  -2  -9-23.2427 69.1268   5
  -1   2   8 29962.7 837.043   3
   1   2  -8 30922.4 1018.97   5
   1  -2  -8 29625.1 828.107   5
  -1   2   8 29647.8 878.594  22
  -1   2   8 28092.9 846.897  21
  -1   2   8 29675.5 1011.82   4
  -1  -2   8 29606.6 921.497  21
  -1  -2   8 29696.5 757.644  22
   1  -2  -8 28295.3 1021.63  20
  -1   2   7 1607.48 198.637  22
  -1   2   7 1521.95 193.356  21
   1   2  -7 1547.15 154.231  20
  -1   2   7 1515.21 181.930   3
  -1   2   7 1162.77 193.364   4
   1  -2  -7 1571.82 176.959   5
  -1  -2   7 1251.83 147.363  22
  -1  -2   7 1411.54 195.868  21
   1  -2  -7 1493.42 239.659  20
  -1  -2   6 21081.7 668.485  21
   1  -2  -6 20435.9 427.071  18
   1   2  -6 20710.5 493.341  20
  -1  -2   6 20053.2 521.753  22
  -1   2   6 20041.1 576.857   3
  -1   2   6 20883.0 707.984   4
  -1   2   6 20716.3 621.855  21
  -1   2   6 21164.8 639.665  22
   1  -2  -6 20056.3 539.373   5
   1  -2  -6 20990.7 764.155  20
  -1   2   5 7550.48 354.854  22
  -1  -2   5 7725.21 291.974  22
   1  -2  -5 8085.09 276.615  18
  -1   2   5 7799.51 392.346   4
   1  -2  -5 8166.39 438.046  20
  -1   2   5 7843.94 354.559  21
  -1  -2   5 7565.67 373.600  21
  -1   2   5 7673.38 416.410   2
   1  -2  -5 7625.29 288.126   5
   1   2  -5 7800.63 264.989  20
  -1   2   4 10219.3 372.780  21
  -1   2   4 10195.9 403.439   4
  -1  -2   4 10070.5 297.574  22
  -1   2   4 10008.8 371.329  22
   1  -2  -4 10722.0 461.322  20
  -1   2   4 10639.3 415.581   2
   1  -2  -4 9868.17 308.108  18
  -1   2   3 7475.42 305.750   2
  -1   2   3 7113.71 286.002  22
   1  -2  -3 6732.06 258.214  18
   1   2  -2 3419.29 119.245   2
  -1  -2   2 3533.99 133.723  20
   1  -2  -2 3230.72 174.398  18
  -1   2   2 3502.63 195.448   2
   1  -2  -1 7090.09 253.154  18
  -1   2   1 6828.95 141.849   5
  -1   2   1 6829.78 246.989   2
  -1  -2   1 6910.60 260.041  18
   1   2  -1 6811.39 191.299   2
  -1  -2   1 7095.85 230.221  20
   1   2   0 595082. 2130.69   2
  -1  -2  -1 10649.9 292.879  18
   1  -2   1 10080.7 308.298  18
   1   2   1 11753.8 359.857   2
  -1  -2  -1 10650.4 359.739  20
  -1  -2  -1 12027.1 240.869   5
  -1   2  -1 11116.9 309.440   5
   1   2   1 10729.0 266.308  19
   1   2   1 10370.4 193.266   4
   1   2   2 81217.8 1085.49   2
   1   2   2 76490.4 735.054   4
  -1  -2  -2 81534.0 751.215   5
   1   2   2 80229.3 770.499  19
  -1  -2  -2 80251.8 1096.83  20
  -1  -2  -2 78483.6 750.597  18
   1  -2   2 76690.2 880.850  18
  -1  -2  -3 44.5616 71.7336  20
  -1  -2  -3 21.4405 43.2608   5
  -1  -2  -3 135.816 44.9394  18
   1  -2   3 32.3257 43.5587  18
  -1   2  -3 47.8651 17.0156  20
   1   2   3 24.1577 43.1401  19
   1   2   3-35.9713 44.4501   4
   1   2   4 169499. 1201.11  21
   1   2   4 167649. 1573.67   4
   1  -2   4 165779. 1623.76  22
   1  -2   4 171723. 1319.83  18
   1   2   4 173002. 1743.35  22
  -1  -2  -4 169879. 1933.79  20
  -1  -2  -4 174225. 1491.92   5
  -1   2  -4 173559. 1801.96   5
   1   2   4 169370. 1351.63  19
  -1   2  -5 70.2852 39.2597  20
  -1  -2  -5 75.6379 89.4855  20
  -1  -2  -5 21.4954 57.3523   5
   1   2   5 131.411 76.9847   4
  -1   2  -5 143.139 95.4784   5
   1   2   5 79.6637 45.1356  21
   1  -2   5 77.6829 70.8687  22
   1  -2   5 27.2621 51.7223  21
   1   2   5 143.455 95.4517  22
   1   2   5 125.902 87.4938   3
   1   2   6 190181. 1614.18  21
  -1   2  -6 191127. 1420.12  20
  -1   2  -6 191931. 2284.29   5
   1   2   6 188581. 2145.07  22
   1  -2   6 185401. 2004.38  22
   1  -2   6 188053. 1990.93  21
   1   2   6 192681. 2021.63   3
  -1  -2  -6 188795. 2375.22  20
  -1  -2  -6 189887. 1956.30   5
  -1   2  -7 144.514 141.516   5
   1   2   7 119.780 56.5134  21
   1   2   7 79.3905 73.9229  22
   1   2   7 90.3026 85.7363   3
  -1  -2  -7 11.7961 106.026  20
  -1  -2  -7 90.0742 94.2688   5
   1  -2   7 24.6834 62.8031  21
   1  -2   7 81.1020 77.2427  22
   1   2   8 7506.73 497.851  22
   1  -2   8 7020.96 456.382  22
   1   2   8 7695.30 487.923   3
  -1  -2  -8 7501.04 547.097  20
  -1  -2  -8 7401.86 464.535   5
  -1   2  -8 7025.45 529.462   5
   1  -2   8 7104.02 448.703  21
   1   2   8 6846.96 368.000  21
  -1  -2  -9 903.465 220.975  20
  -1  -2  -9 428.531 135.100   5
   1  -2   9 764.645 167.498  21
   1   2   9 916.118 192.364   3
   1  -2   9 419.703 142.206  22
  -1   2  -9 730.470 181.300   5
   1   2   9 689.128 183.622  22
   1   2  10 16355.7 824.451  22
   1  -2  10 17110.3 784.765  22
   1  -2  10 15801.4 753.778  21
  -1  -2 -10 16273.2 894.845  20
  -1   2 -10 16461.4 926.649   5
  -1   2 -11 1650.78 315.548   5
   1  -2  11 1047.56 195.562  21
  -1  -2 -11 1675.92 287.810  20
   1   2  11 1677.11 287.831  22
   1  -2  12 4832.12 258.804  16
   1   2  12 5002.15 244.410  15
  -1   2 -12 5311.01 604.345   5
   1  -2  12 4843.71 248.890  15
   1   2  12 4836.21 233.515  12
   1  -2  12 4618.61 234.082  12
   1  -2  13 4942.73 251.970  12
   1   2  13 4844.50 242.847  12
   1  -2  13 4054.64 241.839  14
   1  -2  13 4819.81 262.285  15
   1  -2  14 20125.0 519.609  15
   1  -2  14 19653.6 500.223  12
   1   2  14 19578.2 493.614  12
   1  -2  14 18400.7 515.895  14
   1   2  15 876.526 127.666  14
   1   2  15 885.113 111.252  12
   1  -2  15 768.123 106.001  15
   1  -2  15 820.490 120.526  14
   1  -2  15 750.651 113.419  12
   1  -2  16 984.543 114.099  15
   1  -2  16 808.047 115.484  14
   1   2  16 576.821 92.9024  12
   1  -2  16 804.079 115.009  12
   1   2  16 833.925 124.894  14
   1   2  17 480.501 73.0971  12
   1   2  17 525.656 87.5001  14
   1  -2  17 730.788 92.4136  12
   1  -2  17 618.831 92.8522  14
   1   2  18 1741.16 131.207  14
   1  -2  18 1569.34 101.320  12
   1  -2  18 1527.09 115.471  14
  -1  -3  19 39.3134 32.6388  12
  -1   3  18 607.558 79.1462  12
  -1   3  18 714.225 93.7228  14
  -1  -3  18 589.866 77.5394  12
  -1  -3  17 2090.66 160.792  12
  -1   3  17 1919.30 148.019  12
  -1   3  17 2138.64 166.547  14
  -1  -3  17 2170.81 161.907  14
  -1  -3  16 158.389 75.3739  12
  -1   3  16 337.815 88.4777  12
  -1   3  16 428.048 98.3368  14
  -1  -3  16 287.249 85.4046  14
  -1  -3  15 12197.5 413.203  12
  -1  -3  15 12770.2 441.121  16
  -1   3  15 12026.5 409.387  12
  -1   3  15 12314.1 420.004  14
  -1  -3  15 11926.3 408.094  14
  -1   3  14 25900.1 611.681  14
  -1   3  14 25078.8 594.459  12
  -1  -3  14 26408.8 637.925  16
  -1  -3  14 25652.5 602.736  14
  -1  -3  14 25627.1 596.999  12
   1   3 -13 9767.36 824.523   5
  -1  -3  13 9780.61 361.929  12
  -1  -3  13 9913.67 382.665  16
  -1  -3  13 9524.09 360.101  14
  -1   3  13 9991.87 370.850  12
  -1  -3  13 9793.05 711.648  21
  -1  -3  12 1875.77 154.377  14
   1   3 -12 1490.94 321.964   5
   1  -3 -12 1859.94 337.514  20
  -1  -3  12 1631.47 147.262   7
  -1  -3  12 1968.54 167.498  16
  -1  -3  12 1819.79 158.026  12
  -1  -3  12 1408.81 273.962  21
  -1   3  12 1772.13 153.560  12
  -1  -3  11 1258.76 258.206  21
   1  -3 -11 1046.49 258.090  20
  -1   3  11 1486.29 238.341  22
   1   3 -11 1616.88 326.800   5
  -1   3  10 277.610 136.089  22
   1  -3 -10 609.599 202.728  20
   1   3 -10 273.793 148.339   5
  -1  -3  10 240.880 110.872  21
  -1   3  10 345.039 141.199   3
  -1   3   9 5956.66 410.058   3
  -1   3   9 4862.15 455.049   4
   1   3  -9 4982.34 473.401   5
  -1   3   9 5315.47 428.803  22
  -1  -3   9 5384.75 442.188  21
   1  -3  -9 5534.44 518.406  20
   1  -3  -8 8749.53 608.655  20
  -1   3   8 8464.76 503.108  22
  -1  -3   8 8730.78 416.408  22
   1   3  -8 8894.78 567.997   5
  -1   3   8 8650.73 557.423   4
  -1   3   8 8774.70 467.648   3
  -1  -3   8 8222.51 517.428  21
   1  -3  -7 23727.9 606.332   5
  -1   3   7 22448.6 821.901   4
  -1   3   7 22708.6 704.517   3
  -1  -3   7 24335.6 819.522  21
  -1  -3   7 21851.0 613.034  22
   1  -3  -7 23633.5 933.598  20
  -1   3   7 22916.5 772.292  22
  -1   3   6 10263.8 484.466  22
  -1  -3   6 10286.8 391.784  22
  -1   3   6 10329.7 561.922   2
  -1  -3   6 9687.23 486.788  21
  -1   3   6 9681.65 494.040   4
   1  -3  -6 9817.55 354.661  18
   1  -3  -6 10363.2 581.519  20
   1  -3  -6 10073.9 342.789   5
   1  -3  -5 9705.41 278.930   5
  -1   3   5 10197.3 463.848   4
  -1   3   5 11018.5 524.192   2
   1  -3  -5 10532.0 543.686  20
   1  -3  -5 10211.5 366.615  18
  -1  -3   5 10255.0 364.010  22
  -1   3   5 9966.55 449.838  22
  -1  -3   5 10860.3 478.766  21
   1  -3  -4 2922.47 270.758  20
  -1   3   4 2937.06 252.041   2
   1  -3  -4 2935.26 115.031   5
  -1   3   4 2736.16 225.309  22
  -1   3   4 3231.23 242.372   4
   1  -3  -4 2713.60 192.164  18
  -1  -3   4 3133.32 239.413  21
  -1  -3   3-24.3861 58.6495  18
   1  -3  -3-2.25623 47.3917  18
  -1   3   3 0.42512 54.7466  22
   1   3  -3-3.80183 37.3145   2
   1  -3  -3 11.9601 73.7541  20
  -1   3   3 9.82779 79.2629   2
   1   3  -2 7316.81 235.403   2
  -1   3   2 7189.82 330.234   2
  -1  -3   2 6611.76 317.491  18
  -1  -3   2 7155.53 231.070  20
   1  -3  -2 7192.59 314.887  18
  -1   3  -1 56834.3 769.094   5
   1   3   1 55716.8 669.298  19
   1  -3   1 56340.6 896.452  18
  -1  -3  -1 54226.3 817.710  18
  -1  -3  -1 56459.2 943.367  20
   1   3   2 63492.7 738.740  19
   1  -3   2 61532.9 950.322  18
  -1  -3  -2 62033.1 847.244  18
   1   3   2 63583.4 687.649   4
  -1  -3  -2 66713.5 1119.42  20
   1   3   2 68150.7 1086.49   2
  -1   3  -2 64538.2 944.118   5
   1   3   3 11383.5 505.514   2
  -1   3  -3 11104.8 441.775   5
   1   3   3 11127.8 353.571   4
   1  -3   3 9569.17 389.582  18
   1   3   3 11389.6 443.724  22
   1   3   3 11455.3 328.259  19
  -1  -3  -3 10528.4 339.177  18
  -1  -3  -3 11014.7 497.215  20
  -1  -3  -3 11201.0 289.314   5
   1   3   4 943.473 106.109  19
  -1   3  -4 1123.63 171.162   5
  -1  -3  -4 938.767 99.1836  18
   1   3   4 1027.66 126.815   4
   1   3   4 946.382 188.675   2
   1  -3   4 1119.95 145.755  18
  -1  -3  -4 1154.44 197.227  20
  -1  -3  -4 1032.59 114.857   5
   1   3   4 1028.51 162.386  22
  -1  -3  -5 219.776 125.195  20
   1   3   5 44.7141 62.6684   4
  -1  -3  -5 170.188 59.9527   5
  -1   3  -5 244.928 115.230   5
   1  -3   5 51.1787 62.7331  22
   1   3   5 88.3253 56.9217  19
   1  -3   5 93.5459 53.1389  18
  -1  -3  -6 90713.2 1766.75  20
   1   3   6 90256.0 1465.80   3
  -1  -3  -6 90825.0 1275.01   5
   1  -3   6 89067.9 1474.96  21
   1  -3   6 89988.3 1441.15  22
  -1   3  -6 89706.4 1640.57   5
   1   3   6 88795.9 1551.27  22
   1   3   7 420.803 145.161  22
  -1  -3  -7 499.873 110.876   5
   1  -3   7 491.262 126.010  22
  -1   3  -7 427.100 171.879   5
   1   3   7 348.893 136.023   3
  -1  -3  -7 414.659 172.814  20
   1  -3   7 334.810 118.162  21
   1  -3   8 388.473 120.351  22
  -1  -3  -8 758.690 197.702  20
   1   3   8 476.392 151.040  22
   1   3   8 580.284 153.770   3
   1  -3   8 597.170 156.635  21
  -1   3  -8 863.034 206.575   5
  -1   3  -9 892.883 212.898   5
   1  -3   9 874.517 195.662  21
   1  -3   9 538.413 133.201  22
  -1  -3  -9 921.369 223.171  20
   1   3   9 1014.61 227.570  22
   1   3   9 1004.08 196.022   3
   1  -3  10 666.295 174.722  22
   1   3  10 342.012 128.774  22
  -1   3 -10 430.179 183.264   5
  -1  -3 -10 589.086 207.104  20
   1   3  10 512.348 168.447   3
   1  -3  10 629.461 189.250  21
  -1   3 -11-33.0414 175.463   5
   1  -3  11 169.738 93.4350  21
  -1  -3 -11 346.810 219.706  20
   1   3  11 116.433 130.428  22
   1  -3  12 940.845 115.535  12
   1  -3  12 722.666 186.801  21
   1   3  12 978.009 228.770  22
   1  -3  12 800.988 107.587  14
   1   3  12 552.154 86.1557  12
  -1   3 -12 778.019 317.018   5
   1  -3  12 829.749 115.094  16
   1  -3  13 25630.5 577.339  14
   1   3  13 25196.0 551.654  12
   1  -3  13 27301.4 586.122  12
   1  -3  13 26325.2 602.238  15
   1  -3  14 356.152 82.4944  15
   1  -3  14 594.055 104.405  14
   1   3  14 448.008 83.9827  12
   1   3  15 55.5480 69.0316  12
   1   3  15 78.7712 66.6976  14
   1  -3  15 253.283 86.7396  15
   1  -3  15 99.8580 74.2858  12
   1  -3  16 376.256 75.1809  15
   1   3  16 515.352 86.0301  12
   1  -3  16 335.215 78.9601  12
   1  -3  16 476.833 90.1563  14
   1   3  16 483.321 99.6506  14
   1   3  17-61.5297 44.7566  12
   1  -3  17 69.5412 49.5199  12
   1   3  17 104.715 62.1677  14
   1  -3  17 39.6896 50.8968  14
   1   3  18 1320.81 110.702  14
   1  -3  18 1264.07 90.0203  12
  -1  -4  18 1019.43 95.1238  12
  -1   4  18 929.552 91.9409  14
  -1   4  17 261.832 80.6471  14
  -1   4  17 103.731 62.8408  12
  -1  -4  17 192.746 69.0056  12
  -1   4  16 5271.92 256.859  12
  -1  -4  16 5199.06 256.742  12
  -1  -4  16 5100.08 249.398  14
  -1   4  16 5239.83 257.858  14
  -1   4  15 3085.37 210.445  14
  -1   4  15 3398.58 222.331  12
  -1  -4  15 2850.97 204.606  14
  -1  -4  15 3220.17 220.777  12
  -1  -4  15 3115.84 224.007  16
  -1  -4  14 10030.1 378.579  12
  -1  -4  14 9740.00 338.885  15
  -1  -4  14 9904.37 368.601  14
  -1   4  14 9527.48 367.521  14
  -1   4  14 9404.69 364.045  12
  -1  -4  14 9749.29 387.620  16
  -1  -4  13 40939.5 768.704  16
  -1  -4  13 42900.6 756.794  12
  -1  -4  13 40944.9 727.801  14
  -1   4  13 41694.9 754.470  12
  -1  -4  12 1035.19 256.631  21
  -1  -4  12 1203.30 134.335  16
  -1   4  12 980.078 125.963  12
   1   4 -12 1054.80 287.385   5
   1  -4 -12 1177.31 294.387  20
  -1  -4  12 971.414 125.913  12
  -1  -4  12 1102.33 121.758  14
   1   4 -11 5100.12 563.218   5
  -1   4  11 5507.42 499.650  22
   1  -4 -11 4894.06 577.275  20
  -1  -4  11 6050.04 544.784  21
   1  -4 -10 1.71140 131.045  20
  -1   4  10 61.4566 96.2091  22
   1   4 -10 12.3228 128.936   5
  -1   4  10 189.347 102.340   3
  -1  -4  10 139.853 110.491  21
  -1   4   9 12526.1 623.622   3
   1  -4  -9 12223.3 810.185  20
  -1   4   9 12685.1 730.156   4
  -1  -4   9 12954.9 717.543  21
  -1   4   9 11873.3 670.947  22
   1   4  -9 11669.3 749.825   5
  -1   4   8 33.8566 74.3887   3
   1   4  -8 294.059 155.256   5
   1  -4  -8-81.5518 151.139  20
  -1  -4   8 185.073 114.550  21
  -1   4   8 128.004 113.831   4
  -1   4   8 132.314 96.3411  22
  -1  -4   7 375771. 2653.55  22
  -1   4   7 369506. 3860.34   2
  -1   4   7 367173. 3374.53   4
  -1   4   7 368874. 3337.20  22
  -1  -4   7 374062. 3435.74  21
  -1   4   6 12764.6 585.753  22
   1  -4  -6 11513.7 657.418  20
  -1  -4   6 11688.4 571.156  21
  -1  -4   6 11582.5 448.506  22
  -1   4   6 12197.5 652.833   2
   1  -4  -6 11765.0 443.118  18
  -1   4   6 12025.6 566.781   4
  -1  -4   5 25484.1 786.914  21
  -1   4   5 26614.8 802.225  22
   1   4  -5 25779.0 488.540   2
   1  -4  -5 25846.6 668.988  18
   1  -4  -5 26204.9 916.231  20
  -1   4   5 28183.7 889.394   2
  -1   4   5 25523.7 759.349   4
   1  -4  -4 440.803 125.658  20
  -1  -4   4 456.748 116.236  21
   1  -4  -4 457.789 106.464  18
  -1   4   4 461.097 140.795   2
  -1   4   4 472.644 120.644  22
   1   4  -4 549.144 85.5492   2
  -1   4   3 63268.4 1110.63  22
  -1  -4   3 62842.9 579.300  20
   1  -4  -3 66030.5 1240.76  20
   1   4  -3 60849.9 804.147   2
  -1  -4   3 64157.3 1133.58  18
  -1   4   3 62319.4 1144.56   2
   1  -4  -3 62501.7 1049.49  18
   1   4  -2 113.390 60.7883   2
  -1   4   2 154.549 101.802   2
  -1   4   2 144.004 31.6481  19
   1  -4  -2 158.228 75.5180  18
   1  -4  -2 131.138 77.1563  20
  -1  -4   2 166.398 59.6637  20
  -1  -4   2 194.649 96.7170  18
   1  -4  -1 164606. 1714.11  18
  -1   4   1 164319. 1689.61   2
  -1   4   1 158058. 908.761   5
   1   4  -1 167643. 1477.75   2
  -1  -4   1 161177. 1481.03  20
  -1  -4   1 162465. 1744.22  18
  -1  -4   0 18407.1 572.498  18
   1  -4   0 19820.8 600.709  18
  -1   4   0 17905.6 536.421   2
   1   4   0 18897.9 542.029  22
   1  -4   0 20207.6 523.705  20
  -1   4   0 19967.6 427.334   5
   1   4   0 18723.9 534.372   2
  -1  -4   0 20469.8 586.293  20
   1   4   0 18324.3 436.612  19
   1   4   1 673.283 93.4262  19
   1   4   1 910.745 149.232   2
  -1  -4  -1 717.944 125.295  18
   1  -4   1 584.677 86.1855  20
   1   4   1 864.111 136.819  22
  -1  -4  -1 483.090 117.199  20
   1  -4   1 642.931 130.563  18
  -1   4  -1 466.754 88.2060   5
  -1   4  -1 708.146 129.113   2
   1   4   2 1366.36 163.547  22
   1   4   2 1490.83 199.423   2
  -1  -4  -2 1373.61 197.369  20
   1  -4   2 1231.30 83.3606  20
   1  -4   2 1244.84 166.477  18
   1   4   2 1209.48 115.486  19
   1   4   2 1153.64 102.442   4
  -1  -4  -2 1284.74 152.953  18
  -1   4  -2 1409.64 164.859   5
   1   4   3 93809.9 1055.41   4
   1   4   3 97736.5 1436.02  22
  -1   4  -3 101582. 1434.32   5
   1   4   3 98869.3 1020.20  19
   1  -4   3 96557.3 1401.44  18
  -1  -4  -3 104356. 1661.51  20
  -1  -4  -3 99876.2 1242.07  18
  -1   4  -4 13323.0 563.350   5
   1   4   4 11602.0 426.574   4
   1  -4   4 12327.5 504.984  18
   1   4   4 12717.4 547.594  22
   1   4   4 13049.8 378.822  19
   1   4   4 13116.3 638.139   2
  -1  -4  -4 13653.2 289.322   5
  -1  -4  -4 12867.7 626.665  20
  -1  -4  -4 12765.1 427.115  18
  -1   4  -5 40286.5 1079.83   5
   1  -4   5 40009.0 906.133  18
  -1  -4  -5 40307.7 1186.93  20
   1   4   5 42494.4 1068.39  22
  -1  -4  -5 40739.3 723.925  18
   1   4   5 40388.1 698.238  19
  -1  -4  -5 41737.2 618.187   5
   1   4   5 39851.1 882.722   4
  -1  -4  -6 29363.6 1073.78  20
  -1   4  -6 28756.5 998.192   5
   1  -4   6 28542.6 864.190  22
   1  -4   6 27406.6 893.887  21
   1   4   6 28098.0 934.016  22
   1   4   6 28049.2 825.173   4
   1  -4   7 1239.29 203.966  22
   1   4   7 1624.19 237.464   3
  -1  -4  -7 1540.87 280.325  20
   1   4   7 1716.00 267.225  22
   1  -4   7 1666.01 249.632  21
  -1   4  -7 1340.83 244.325   5
   1   4   8 4741.74 434.684  22
   1   4   8 5562.77 434.965   3
   1  -4   8 4934.49 423.895  21
  -1   4  -8 5495.65 505.084   5
  -1  -4  -8 4802.56 502.994  20
   1  -4   8 4562.25 385.049  22
  -1   4  -9 2538.34 380.560   5
   1  -4   9 2633.60 329.657  21
  -1  -4  -9 2842.02 403.107  20
   1   4   9 2353.77 328.504  22
   1   4   9 3279.55 360.681   3
   1  -4   9 3091.48 334.261  22
  -1  -4 -10 303.355 207.846  20
   1   4  10-57.9349 93.1904  22
   1  -4  10-30.0920 76.8228  21
  -1   4 -10-110.916 145.844   5
   1   4  10-10.0243 109.914   3
   1  -4  11 2991.65 185.265  12
   1  -4  11 3030.61 199.712  16
  -1   4 -11 3064.79 451.148   5
   1   4  11 3114.40 394.995  22
   1  -4  11 2558.69 338.628  21
  -1  -4 -11 3566.73 500.394  20
  -1  -4 -12 2546.99 418.960  20
   1  -4  12 1974.96 161.714  12
  -1   4 -12 1947.61 383.368   5
   1  -4  12 1781.60 165.429  16
   1   4  12 1959.63 155.797  12
   1  -4  12 1804.71 149.762  14
   1  -4  12 1391.77 242.678  21
   1   4  12 1768.36 291.128  22
   1  -4  13 964.954 120.959  14
   1  -4  13 839.013 127.300  15
   1  -4  13 1080.44 136.407  16
   1   4  13 791.093 112.855  12
   1  -4  13 831.189 113.084  12
   1  -4  14 9350.64 347.830  12
   1  -4  14 9500.12 344.895  14
   1   4  14 9422.76 340.509  12
   1  -4  14 9508.59 363.490  15
   1  -4  15-38.0019 64.9820  15
   1   4  15-50.9985 69.0630  14
   1  -4  15-33.5862 60.6436  12
   1  -4  15-5.89429 55.2766  14
   1   4  15 32.4506 55.9449  12
   1  -4  16 2058.24 151.423  14
   1   4  16 1849.97 135.794  12
   1  -4  16 1843.35 145.078  15
   1   4  16 1994.01 157.404  14
   1  -4  16 2139.50 158.987  12
   1  -4  17 84.9456 43.8965  15
   1  -4  17 90.5136 47.5243  12
   1   4  17 54.5442 53.3332  14
   1  -4  18 1496.51 92.1776  12
   1   4  18 1657.48 112.535  14
  -1  -5  18 3376.63 155.592  12
  -1   5  18 3263.04 144.449  14
  -1  -5  17 406.796 79.5578  12
  -1   5  17 336.252 73.7158  14
  -1   5  16 1472.07 138.340  12
  -1  -5  16 1211.92 125.981  12
  -1   5  16 1197.80 126.560  14
  -1   5  15 78.1394 71.1225  12
  -1  -5  15 140.108 58.9111  15
  -1  -5  15 86.8077 64.4831  14
  -1  -5  15 13.5387 85.0101  16
  -1   5  15 58.9063 65.6154  14
  -1  -5  15 125.729 63.3962  12
  -1  -5  14 868.590 123.908  12
  -1  -5  14 711.718 103.016  14
  -1  -5  14 904.053 129.771  16
  -1   5  14 698.787 115.058  12
  -1  -5  14 733.803 97.5228  15
  -1   5  14 730.400 114.305  14
  -1  -5  13 266.165 82.1684  14
  -1  -5  13 93.7699 68.5451  16
  -1  -5  13 376.618 87.0484  12
  -1   5  13 230.137 88.6022  12
  -1   5  12 614.092 102.287  12
   1   5 -12 754.966 284.114   5
   1  -5 -12 551.995 250.497  20
  -1  -5  12 583.988 100.315  12
  -1  -5  12 704.938 102.524  14
  -1  -5  12 740.954 219.555  21
  -1  -5  12 668.041 104.863  16
   1  -5 -11 9672.84 831.598  20
  -1  -5  11 9595.13 341.756  12
  -1  -5  11 9705.35 706.061  21
  -1   5  11 8983.41 334.310  12
   1   5 -11 8990.20 772.245   5
  -1   5  11 9224.82 669.775  22
  -1  -5  11 9237.63 341.767  16
   1  -5 -10 5432.26 598.654  20
   1   5 -10 5334.30 562.737   5
  -1   5  10 4614.78 468.367  22
  -1  -5  10 5553.12 521.117  21
  -1   5  10 5155.82 435.837   3
   1   5  -9 2127.91 350.810   5
  -1   5   9 2411.66 291.183   3
  -1   5   9 2007.53 306.148  22
  -1   5   9 1939.45 283.471   4
  -1  -5   9 2213.57 320.107  21
   1  -5  -9 1935.37 346.182  20
  -1   5   8 131567. 2045.47   3
  -1   5   8 135118. 2285.77  22
  -1   5   8 128734. 2201.94   4
   1  -5  -8 134127. 2672.03  20
   1   5  -8 138546. 2489.03   5
  -1  -5   8 136444. 2301.41  21
  -1  -5   7 110753. 1546.08  22
  -1  -5   7 114294. 1992.25  21
   1   5  -7 115120. 2122.71   5
  -1   5   7 107495. 1870.25   4
  -1   5   7 112322. 2272.29   2
   1  -5  -7 109045. 2275.81  20
  -1   5   7 113101. 1995.04  22
   1  -5  -6 38336.4 1273.60  20
   1  -5  -6 37036.4 892.650  18
  -1  -5   6 36453.6 1072.36  21
  -1   5   6 39696.1 1242.51   2
  -1   5   6 36768.6 1073.50  22
  -1   5   6 37493.5 1021.76   4
  -1   5   5 2473.05 248.364   4
   1   5  -5 2835.82 191.782   2
  -1  -5   5 2526.99 273.522  21
   1  -5  -5 2337.98 233.643  18
  -1   5   5 2828.04 322.736   2
  -1   5   5 2442.96 278.034  22
   1  -5  -5 2306.64 317.972  20
   1  -5  -4 5078.23 411.021  20
  -1  -5   4 5396.81 393.528  18
  -1   5   4 5458.74 406.694   2
   1  -5  -4 5098.82 344.189  18
  -1   5   4 5813.82 396.989  22
   1   5  -4 5203.84 266.617   2
  -1  -5   3 836.738 159.214  18
  -1  -5   3 845.998 83.4176  20
   1   5  -3 605.209 105.475   2
  -1   5   3 457.557 127.206  22
   1  -5  -3 569.853 115.688  18
  -1   5   3 787.081 187.448   2
   1  -5  -3 675.747 169.393  20
   1  -5  -2 2105.15 245.214  20
  -1   5   2 1919.37 236.163   2
  -1  -5   2 1677.64 157.934  20
   1  -5  -2 1529.18 201.103  18
  -1  -5   2 2150.44 244.439  18
   1   5  -2 2099.27 188.306   2
  -1   5   2 2004.79 113.237  19
  -1   5   1 52229.6 572.565   5
  -1  -5   1 54983.6 988.169  20
   1  -5  -1 54717.4 1094.26  20
   1   5  -1 54706.2 974.511   2
  -1  -5   1 54035.8 1122.31  18
   1   5  -1 52736.4 862.139  19
   1  -5  -1 52675.9 1106.68  18
  -1   5   1 55165.5 1103.34   2
  -1   5   1 53479.5 649.909  19
   1  -5   0 66554.7 1085.81  20
   1   5   0 68310.5 930.594  19
  -1   5   0 69855.8 873.922   5
   1  -5   0 69452.3 1290.75  18
  -1  -5   0 68165.7 1233.60  18
   1   5   0 66958.3 1155.12   2
  -1  -5   0 69252.5 1196.38  20
  -1   5   0 69742.3 1183.22   2
   1   5   1 39118.4 704.413  19
   1   5   1 42240.5 963.014   2
  -1  -5  -1 42029.6 1009.42  20
  -1   5  -1 39959.3 880.019   2
   1  -5   1 39790.9 1001.17  18
   1   5   1 40669.9 941.036  22
  -1   5  -1 41803.2 788.165   5
   1  -5   1 40492.8 733.491  20
  -1  -5  -1 41202.8 952.585  18
  -1   5  -2-30.8447 64.4906   5
  -1  -5  -2-11.0347 85.1158  20
   1   5   2 67.4915 74.5721  22
   1  -5   2-28.1181 35.9322  20
  -1   5  -2 124.263 87.0082   2
   1   5   2 71.2292 52.6563  19
  -1  -5  -2 28.9905 66.7197  18
   1   5   2 93.0542 118.381   2
   1  -5   2-31.0407 79.2744  18
   1   5   2 43.5997 34.1053   4
   1   5   3 5410.07 418.943   2
  -1   5  -3 5238.82 346.051   5
   1   5   3 5688.31 266.752   4
   1   5   3 5441.06 382.215  22
   1   5   3 5439.92 257.828  19
   1  -5   3 5280.87 379.904  18
  -1  -5  -3 5527.53 339.917  18
  -1   5  -3 5372.47 323.502   2
  -1  -5  -3 5561.06 422.440  20
   1   5   4 191.473 97.6051  22
  -1   5  -4 258.079 109.394   5
   1   5   4 370.247 86.0729   4
  -1  -5  -4 595.561 123.153  18
  -1  -5  -4 314.835 148.647  20
   1   5   4 373.873 175.237   2
   1  -5   4 416.010 126.335  18
   1   5   4 326.148 73.7462  19
   1   5   5 28037.3 943.713  22
   1   5   5 29518.3 1108.86   2
  -1   5  -5 30634.5 987.414   5
  -1  -5  -5 30649.8 737.743  18
   1   5   5 29072.0 765.587   4
   1  -5   5 29662.9 891.579  18
  -1  -5  -5 30291.0 1107.60  20
   1   5   5 30647.8 592.614  19
  -1   5  -6 62603.6 1554.57   5
   1  -5   6 67576.4 1490.11  21
   1   5   6 64036.4 1252.78   4
  -1  -5  -6 64351.7 1708.36  20
   1  -5   6 65368.6 1313.80  18
   1   5   6 64117.0 1492.31  22
   1   5   7 167483. 2547.44  22
  -1  -5  -7 168531. 2935.06  20
   1  -5   7 170421. 2306.94  22
   1  -5   7 166853. 2467.54  21
  -1   5  -7 171488. 2738.50   5
  -1  -5  -8 272.646 199.435  20
   1   5   8 290.771 123.358  22
   1  -5   8 45.1853 77.0808  22
  -1   5  -8 35.4907 131.398   5
   1  -5   8 392.597 154.641  21
   1   5   8-89.1851 88.9216   3
   1   5   9 12480.1 773.261  22
   1  -5   9 12722.3 673.503  22
   1   5   9 13143.2 738.714   3
   1  -5   9 13934.8 771.231  21
  -1  -5  -9 11984.2 869.157  20
  -1   5  -9 12265.4 852.527   5
   1  -5  10-20.6780 134.397  21
   1   5  10 44.6446 119.033  22
  -1   5 -10 134.547 157.870   5
   1   5  10-74.4299 128.382   3
  -1  -5 -10-133.034 234.622  20
  -1  -5 -11 471.241 241.773  20
   1  -5  11 405.277 164.083  21
   1   5  11 540.454 88.1216  12
   1  -5  11 819.046 108.204  12
  -1   5 -11 926.866 319.806   5
   1   5  11 203.280 117.372  22
   1   5  11 739.562 241.312   3
   1  -5  11 566.199 95.1382  16
   1  -5  12 653.072 107.708  12
   1  -5  12 763.637 105.753  16
   1   5  12 946.241 112.808  12
   1   5  12 468.183 187.818  22
   1   5  13 6246.15 281.989  12
   1  -5  13 6223.91 291.042  12
   1   5  14 1714.61 147.571  12
   1  -5  14 1356.69 129.570  14
   1  -5  14 1720.86 159.014  12
   1  -5  14 1702.19 161.773  15
   1  -5  15 11097.4 333.894  14
   1   5  15 11818.7 345.507  12
   1   5  15 11784.3 385.764  14
   1  -5  15 11457.0 370.388  12
   1  -5  15 11543.8 373.503  15
   1  -5  16 627.437 88.0403  15
   1   5  16 623.170 95.7247  14
   1  -5  16 682.779 90.9061  12
   1  -5  17 40.6717 41.3748  12
   1  -5  17 1.84052 40.8533  15
   1   5  17 103.770 54.9318  14
   1  -5  18 12948.1 235.821  12
   1   5  18 14419.5 279.312  14
  -1  -6  18 791.377 75.3601  12
  -1  -6  17 16.6014 47.1317  12
  -1   6  17 61.9534 44.4704  14
  -1   6  16 1653.50 131.622  14
  -1  -6  16 1631.27 140.428  12
  -1  -6  15 6872.31 297.958  12
  -1  -6  15 6729.11 265.626  15
  -1   6  15 7068.55 280.048  14
  -1   6  14 9113.29 354.202  12
  -1  -6  14 9864.57 368.945  12
  -1   6  14 9816.02 344.022  14
  -1  -6  14 9551.64 368.238  16
  -1   6  13-54.7893 56.2704  14
  -1  -6  13-76.5608 75.1256  12
  -1  -6  13-11.1669 62.2799  16
  -1   6  13-46.9091 72.5089  12
  -1  -6  12 1334.08 143.076  12
  -1   6  12 1224.28 140.767  12
  -1  -6  12 842.807 111.539  16
  -1  -6  11 5994.03 279.733  12
  -1  -6  11 5817.99 274.026  16
  -1   6  11 5782.97 569.067  22
   1  -6 -11 6037.95 669.849  20
  -1   6  11 5765.60 276.591  12
  -1  -6  11 6023.85 583.491  21
   1   6 -11 5811.49 643.573   5
   1  -6 -10 1017.87 291.291  20
   1   6 -10 1740.34 328.801   5
  -1   6  10 1430.71 252.633   3
  -1   6  10 1408.62 304.809  22
  -1  -6  10 1767.06 307.155  21
  -1   6   9 82.3856 106.151   3
  -1   6   9 45.9116 83.7108   4
  -1  -6   9-31.3179 131.856  21
   1   6  -9 63.4662 125.210   5
  -1   6   9 52.7840 110.268  22
   1  -6  -8 11631.0 837.856  20
  -1  -6   8 13103.0 749.971  21
  -1   6   8 12348.3 740.876  22
   1   6  -8 13608.2 828.177   5
  -1   6   8 11194.8 662.734   4
  -1  -6   7 3215.85 367.355  21
  -1   6   7 2798.01 398.882   2
   1  -6  -7 3228.80 428.268  20
   1   6  -7 3260.93 386.627   5
  -1   6   7 2847.98 322.190   4
  -1   6   7 2630.10 343.250  22
  -1   6   6 96680.4 1692.50   4
  -1   6   6 101244. 2148.89   2
  -1  -6   6 97492.8 1877.84  21
   1  -6  -6 97069.7 2164.19  20
  -1   6   6 96814.1 1925.08  22
   1  -6  -6 96011.4 1602.45  18
   1   6  -6 100235. 1941.49   5
  -1   6   5 3300.59 301.414   4
  -1  -6   5 3117.67 327.852  21
  -1   6   5 3448.54 380.377   2
   1  -6  -5 2913.03 360.863  20
   1  -6  -5 2969.58 300.725  18
  -1   6   5 3305.64 362.302  22
   1  -6  -4 16556.1 799.490  20
  -1   6   4 18636.2 817.168   2
   1  -6  -4 17176.5 700.952  18
   1   6  -4 16949.8 554.239   2
  -1  -6   4 18836.2 780.711  18
   1  -6  -3 786.598 191.470  18
  -1   6   3 783.432 184.264   2
   1   6  -3 616.156 127.244   2
  -1  -6   3 543.071 134.739  18
   1  -6  -3 600.878 168.585  20
  -1  -6   2 16156.7 704.038  18
   1  -6  -2 16552.7 700.046  20
  -1   6   2 16569.4 699.620   2
   1  -6  -2 15877.4 684.922  18
  -1   6   2 15976.3 358.737  19
  -1  -6   2 16792.1 532.403  20
   1   6  -2 16573.5 586.867   2
   1  -6  -1 64756.8 1295.15  20
   1  -6  -1 63886.1 1383.21  18
  -1  -6   1 66112.1 1188.53  20
  -1   6   1 68107.3 828.012  19
  -1  -6   1 64124.5 1365.33  18
   1   6  -1 67122.5 1216.55   2
  -1   6   1 64828.4 1334.54   2
   1   6  -1 62903.8 1034.89  19
   1   6   0 250956. 2472.70   2
  -1  -6   0 245342. 2512.61  20
   1   6   0 234562. 1934.94  19
  -1   6   0 250635. 1785.38   5
   1  -6   0 244427. 2694.40  18
  -1   6   0 240650. 2484.88   2
   1  -6   0 239618. 2297.62  20
  -1  -6   0 248385. 2640.71  18
   1  -6   1 992.125 138.271  20
  -1   6  -1 831.394 137.480   5
  -1   6  -1 814.970 168.407   2
   1  -6   1 809.438 175.144  18
  -1  -6  -1 731.967 168.918  20
   1   6   1 811.482 174.847   2
   1   6   1 838.322 124.540  19
  -1  -6  -1 785.430 167.674  18
  -1   6  -2 9378.18 475.384   2
   1  -6   2 9835.27 555.806  18
   1   6   2 9687.24 375.961  19
  -1  -6  -2 9211.23 555.501  20
  -1   6  -2 9001.98 455.717   5
  -1  -6  -2 9481.36 503.224  18
   1   6   2 9442.69 545.875   2
   1   6   2 9867.79 532.678  22
   1   6   2 8940.79 309.046   4
   1   6   3 310.828 81.9488  19
   1  -6   3 200.809 108.172  18
  -1   6  -3 253.662 109.662   5
  -1   6  -3 264.811 96.5314   2
   1   6   3 468.268 85.3721   4
   1   6   3 292.837 136.526   2
  -1  -6  -3 192.091 105.406  18
   1   6   3 146.150 112.980  22
  -1  -6  -3 268.785 121.097  20
  -1   6  -4 24190.3 745.472   2
   1  -6   4 26978.7 932.567  18
  -1  -6  -4 26016.2 799.189  18
   1   6   4 27135.7 1052.78   2
   1   6   4 26427.9 661.488   4
  -1  -6  -4 25521.8 1032.96  20
   1   6   4 25418.2 917.441  22
  -1   6  -4 25568.2 884.171   5
  -1   6  -5 11473.5 517.752   2
   1   6   5 11995.9 763.534   2
  -1  -6  -5 12139.2 756.293  20
   1   6   5 11704.9 488.498   4
   1  -6   5 11197.7 613.302  18
  -1  -6  -5 11667.8 523.547  18
  -1   6  -5 11444.8 645.879   5
   1   6   5 11272.6 642.515  22
   1  -6   6 80479.0 1622.31  18
   1  -6   6 79232.1 1730.92  21
  -1   6  -6 80012.9 1822.33   5
  -1   6  -6 78105.6 1353.40   2
  -1  -6  -6 77399.6 2000.46  20
   1   6   6 81782.5 1805.10  22
   1   6   6 76509.2 1372.16   4
   1  -6   7 15763.3 745.566  22
  -1   6  -7 16255.8 885.917   5
   1  -6   7 16504.6 827.616  21
   1   6   7 16713.7 860.283  22
  -1  -6  -7 15224.5 936.214  20
[truncated: 2,273,229 more chars]
